# Supplementary material for: Changes of methylation at enhancers appear to be essential for HIV infection progression
Source: Clin Epigenetics. 2025 Jun 19;17:104. doi: 10.1186/s13148-025-01910-3 (PMC12178028; doi:10.1186/s13148-025-01910-3)
Supplement: Supplementary file 1 — Additional file1 (XLSX 6602 KB) [file 13148_2025_1910_MOESM1_ESM.xlsx]

## Sheet: Info
Table no.	Description
1	List of DMPs identified between: HIV A6 Stage I vs Whole blood
2	List of DMPs identified between: HIV A6 Stage IV vs Whole blood
3	List of DMPs identified between: HIV B Stage I vs Whole blood
4	List of DMPs sites identified between: HIV B Stage IV vs Whole blood
5	Results of LOLA analysis based on CpG sites identified between: HIV A6 Stage I vs Whole blood
6	Results of LOLA analysis based on CpG sites identified between: HIV A6 Stage IV vs Whole blood
7	Results of LOLA analysis based on CpG sites identified between: HIV B Stage I vs Whole blood
8	Results of LOLA analysis based on CpG sites identified between: HIV B Stage IV vs Whole blood
9	Results of GREAT analysis based on CpG sites identified between: HIV A6 Stage I vs Whole blood
10	Results of GREAT analysis based on CpG sites identified between: HIV A6 Stage IV vs Whole blood
11	Results of GREAT analysis based on CpG sites identified between: HIV B Stage I vs Whole blood
12	Results of GREAT analysis based on CpG sites identified between: HIV B Stage IV vs Whole blood
13	List of DMPs identified between: HIV A6 Stage IV vs A6 Stage I
14	List of DMPs identified between: HIV B Stage IV vs B Stage I
15	Results of LOLA analysis based on CpG sites identified between: HIV A6 Stage IV vs A6 Stage I
16	Results of LOLA analysis based on CpG sites identified between: HIV B Stage IV vs B Stage I
17	List of DMPs common between: Tables 13 and 14
18	Results of HOMER analysis based on CpG sites listed in Table 17
19	Results of GREAT analyis based on CpG sites listed in Table 17
20	List of DMPs identified between: HIV subtype A6 and B at stage I
21	List of DMPs identified between: HIV subtype A6 and B at stage IV
22	Results of LOLA analysis based on CpG sites identified between: HIV subtype A6 and B at stage I
23	Results of LOLA analysis based on CpG sites identified between: HIV subtype A6 and B at stage IV
24	List of DMPs common between: Tables 20 and 21
25	List of DMPs identified between: HIV preART and HIV postART overlapping with DMPs listed in Table 17
Headers	Description
CpG	CpG identifier
DMP	Differentially methylated probe
p-value	p-value calculated using parametric or non-parametric test
type	type of statistical test used to calculate p-value
AVG_reference_group	Average methylation levels in reference group
AVG_target_group	Average methylation levels in target group
delta	Difference between average methylation levels
status	Status of CpG either hypo or hypermethylated
ID	GO Biological Process ID
Desc	GO Biological Process description
Rank	Rank of GO Biological Process
HyperP	p-value calculated using hypergeometric distribution
HyperBonfP	Bonferroni corrected HyperP
HyperFdrQ / q-value	FDR corrected HyperP
pValueLog, oddsRatio	"-log10(pvalue)" and odds ratio from the Fisher's exact test
support	number of regions in input overlapping regions of interest
rnkPV, rnkOR, rnkSup	rank based on p-value, odds ratio, and support respectively
maxRnk, meanRnk	max and mean of the 3 previous ranks
b, c, d	3 other values completing the 2x2 contingency table (with support)

## Sheet: Table 1
CpG	p-value	type	AVG_reference_group	AVG_target_group	delta	status	UCSC_RefGene_Name	UCSC_RefGene_Group	Relation_to_UCSC_CpG_Island	CHR	MAPINFO
cg25952247	0.000790437	parametric, non-equal variance	0.520706	0.584941	-0.0642356	Hypomethylated in Whole_blood	LHX3;LHX3	Body;Body	Island	9	139092873
cg22499348	0.0208446	parametric, equal variance	0.834225	0.884589	-0.0503641	Hypomethylated in Whole_blood	NRF1;NRF1	5'UTR;5'UTR	-	7	129289868
cg12218359	0.00363505	parametric, equal variance	0.761735	0.81515	-0.0534144	Hypomethylated in Whole_blood	CBX7	Body	-	22	39536142
cg00390511	0.000729957	parametric, equal variance	0.425112	0.477225	-0.0521131	Hypomethylated in Whole_blood	AOAH	Body	-	7	36701016
cg15119683	0.02744	parametric, equal variance	0.743676	0.818996	-0.0753203	Hypomethylated in Whole_blood	BTBD9;BTBD9;BTBD9;BTBD9	Body;Body;Body;Body	-	6	38533031
cg27408262	0.0172561	parametric, equal variance	0.720986	0.781155	-0.0601694	Hypomethylated in Whole_blood	CTBP2;CTBP2;CTBP2	Body;Body;Body	-	10	126706831
cg10138313	0.00209609	parametric, equal variance	0.6892	0.759338	-0.0701386	Hypomethylated in Whole_blood	NCRNA00207;NCRNA00207;NCRNA00207	TSS1500;TSS1500;TSS1500	-	22	44964253
cg20932762	4.01352e-07	parametric, non-equal variance	0.749428	0.825097	-0.0756695	Hypomethylated in Whole_blood	MSH4	TSS1500	N_Shore	1	76261299
cg20211506	0.00119572	parametric, equal variance	0.618759	0.723645	-0.104886	Hypomethylated in Whole_blood	-	-	-	4	102288474
cg12850396	0.0487529	parametric, equal variance	0.879251	0.825437	0.0538136	Hypermethylated in Whole_blood	ABHD2;ABHD2	5'UTR;5'UTR	-	15	89640878
cg13452062	0.000761053	parametric, equal variance	0.571424	0.850077	-0.278653	Hypomethylated in Whole_blood	IFI44L	5'UTR	-	1	79088559
cg08933580	0.0290875	parametric, equal variance	0.711234	0.659507	0.0517265	Hypermethylated in Whole_blood	-	-	-	20	8108599
cg13363640	0.000218689	parametric, equal variance	0.891346	0.810615	0.0807308	Hypermethylated in Whole_blood	SNORA54;NAP1L4	TSS200;Body	-	11	2985302
cg10878194	0.0248219	parametric, equal variance	0.608714	0.683456	-0.0747423	Hypomethylated in Whole_blood	-	-	-	11	28819885
cg01113934	0.0108492	non-parametric	0.734943	0.822982	-0.0880385	Hypomethylated in Whole_blood	-	-	-	4	37003419
cg13877715	1.66906e-05	parametric, equal variance	0.656262	0.708997	-0.0527354	Hypomethylated in Whole_blood	KIAA0319L	Body	-	1	35914081
cg05990083	0.0324036	parametric, equal variance	0.459548	0.391651	0.0678968	Hypermethylated in Whole_blood	-	-	-	5	171169344
cg00991861	0.00592751	parametric, equal variance	0.745	0.816343	-0.0713434	Hypomethylated in Whole_blood	ESRP1;ESRP1;ESRP1;ESRP1;ESRP1	3'UTR;3'UTR;Body;Body;Body	-	8	95716654
cg19439043	0.0208702	parametric, equal variance	0.43641	0.50769	-0.0712796	Hypomethylated in Whole_blood	-	-	-	17	37719913
cg16420720	0.00523545	parametric, equal variance	0.882443	0.82164	0.060803	Hypermethylated in Whole_blood	-	-	-	1	236463747
cg17048213	0.00261539	parametric, equal variance	0.345157	0.399925	-0.0547684	Hypomethylated in Whole_blood	VAMP4;VAMP4;VAMP4	TSS1500;TSS1500;TSS1500	S_Shore	1	171712550
cg19617033	4.04194e-05	non-parametric	0.919085	0.976464	-0.0573796	Hypomethylated in Whole_blood	ANKRD42;ANKRD42;ANKRD42;ANKRD42;ANKRD42;ANKRD42;ANKRD42	3'UTR;3'UTR;Body;Body;Body;Body;Body	-	11	82925400
cg10136398	0.00128976	parametric, equal variance	0.532997	0.584617	-0.0516192	Hypomethylated in Whole_blood	-	-	-	18	71679924
cg19298588	0.00116354	parametric, equal variance	0.833456	0.89392	-0.0604644	Hypomethylated in Whole_blood	ADAMTS18	Body	-	16	77323810
cg20568408	0.0310389	parametric, equal variance	0.729984	0.795092	-0.0651078	Hypomethylated in Whole_blood	TDP1;TDP1	5'UTR;5'UTR	S_Shelf	14	90425050
cg09373725	0.00334229	parametric, equal variance	0.61741	0.703684	-0.0862735	Hypomethylated in Whole_blood	AKR1D1;AKR1D1;AKR1D1	Body;Body;Body	-	7	137774429
cg04992215	0.00219501	parametric, equal variance	0.608293	0.674513	-0.06622	Hypomethylated in Whole_blood	LINC01539;LINC01539	Body;Body	-	18	53753050
cg16528230	0.0406755	parametric, equal variance	0.712949	0.778974	-0.0660245	Hypomethylated in Whole_blood	TEN1;ACOX1;ACOX1;ACOX1;TEN1-CDK3	5'UTR;TSS1500;TSS1500;TSS1500;Body	S_Shore	17	73976783
cg09846177	0.00575332	parametric, equal variance	0.614112	0.690932	-0.0768195	Hypomethylated in Whole_blood	-	-	N_Shore	4	174437333
cg10825710	0.000100744	parametric, equal variance	0.877904	0.781839	0.0960643	Hypermethylated in Whole_blood	WNT5B;WNT5B	TSS200;5'UTR	N_Shore	12	1738337
cg16226020	0.0227166	parametric, equal variance	0.692156	0.759348	-0.0671919	Hypomethylated in Whole_blood	-	-	-	17	6839697
cg20071873	0.0075281	non-parametric	0.812061	0.862146	-0.0500845	Hypomethylated in Whole_blood	LHFP	Body	-	13	40139996
cg26746055	0.0425966	parametric, equal variance	0.560319	0.622889	-0.0625701	Hypomethylated in Whole_blood	SPICE1	Body	-	3	113213045
cg26868111	0.00016319	parametric, equal variance	0.744158	0.828103	-0.0839448	Hypomethylated in Whole_blood	CD58;CD58;CD58	Body;Body;Body	S_Shelf	1	117080375
cg11062925	0.0104346	parametric, equal variance	0.511298	0.603005	-0.0917078	Hypomethylated in Whole_blood	-	-	-	2	48463452
cg20640261	0.000714385	parametric, equal variance	0.353565	0.407634	-0.0540693	Hypomethylated in Whole_blood	MSH5;MSH5;MSH5;MSH5	TSS1500;TSS1500;TSS1500;TSS1500	N_Shore	6	31707019
cg04498153	0.00438419	parametric, equal variance	0.878843	0.826935	0.0519081	Hypermethylated in Whole_blood	PTPRN2;PTPRN2;PTPRN2	Body;Body;Body	N_Shore	7	157690139
cg25070532	0.0196244	parametric, equal variance	0.805016	0.867663	-0.0626473	Hypomethylated in Whole_blood	SHB	Body	-	9	37994514
cg03384175	0.0243657	parametric, equal variance	0.663793	0.738405	-0.0746125	Hypomethylated in Whole_blood	SGCE;PEG10;SGCE;PEG10;SGCE	TSS1500;5'UTR;TSS1500;5'UTR;TSS1500	Island	7	94286343
cg22039638	0.0318556	parametric, equal variance	0.77433	0.831796	-0.0574661	Hypomethylated in Whole_blood	ADD2;ADD2;ADD2;ADD2;ADD2	TSS1500;TSS1500;TSS1500;TSS1500;TSS1500	S_Shore	2	70996014
cg03737522	0.0146196	parametric, equal variance	0.821381	0.883613	-0.0622323	Hypomethylated in Whole_blood	-	-	-	14	36432857
cg25155942	0.000830728	parametric, equal variance	0.490515	0.544786	-0.0542709	Hypomethylated in Whole_blood	-	-	-	6	11390379
cg00520410	0.00320586	parametric, equal variance	0.406926	0.460455	-0.053529	Hypomethylated in Whole_blood	CMIP;CMIP	Body;Body	-	16	81558154
cg08211051	0.00368544	parametric, equal variance	0.798052	0.851059	-0.0530077	Hypomethylated in Whole_blood	-	-	Island	11	2871939
cg23082167	0.00372284	parametric, equal variance	0.827117	0.896163	-0.0690454	Hypomethylated in Whole_blood	DNMBP	Body	-	10	101675332
cg10023182	0.0270538	parametric, equal variance	0.458341	0.402425	0.0559158	Hypermethylated in Whole_blood	-	-	N_Shelf	2	241290753
cg02372723	0.014488	parametric, equal variance	0.481067	0.542372	-0.0613055	Hypomethylated in Whole_blood	PTPRJ;PTPRJ	Body;Body	-	11	48103048
cg12126706	0.0194804	parametric, equal variance	0.261493	0.31654	-0.0550474	Hypomethylated in Whole_blood	C1orf92	TSS1500	N_Shore	1	156889128
cg06575782	0.00367546	parametric, equal variance	0.661428	0.772539	-0.111111	Hypomethylated in Whole_blood	-	-	-	21	28186661
cg12186219	0.0108492	non-parametric	0.21841	0.102761	0.115648	Hypermethylated in Whole_blood	BRSK2	Body	N_Shore	11	1463541
cg13080316	0.00268452	non-parametric	0.433862	0.504283	-0.0704203	Hypomethylated in Whole_blood	DCTN4;DCTN4;DCTN4	Body;Body;Body	-	5	150114219
cg21421172	0.020098	parametric, equal variance	0.270506	0.338643	-0.0681364	Hypomethylated in Whole_blood	-	-	-	6	168045888
cg14951497	1.34264e-06	parametric, equal variance	0.761836	0.880821	-0.118985	Hypomethylated in Whole_blood	STAT1;STAT1	5'UTR;5'UTR	N_Shelf	2	191875807
cg10654546	0.0210448	parametric, equal variance	0.184417	0.235796	-0.0513794	Hypomethylated in Whole_blood	OBFC2B	TSS1500	N_Shore	12	56617576
cg03667422	0.0211191	non-parametric	0.347794	0.292144	0.0556501	Hypermethylated in Whole_blood	DEFB116	TSS1500	-	20	29896981
cg02772905	0.0180068	non-parametric	0.760893	0.828978	-0.068085	Hypomethylated in Whole_blood	-	-	-	2	203484258
cg24300618	0.0119447	parametric, equal variance	0.725277	0.790087	-0.0648101	Hypomethylated in Whole_blood	-	-	-	11	67426678
cg23108607	0.00806495	parametric, equal variance	0.698673	0.770665	-0.0719922	Hypomethylated in Whole_blood	KIAA0754;MACF1;MACF1	1stExon;Body;Body	-	1	39879411
cg10710569	0.026072	parametric, equal variance	0.308256	0.372122	-0.063866	Hypomethylated in Whole_blood	SP100;SP100;SP100;SP100;SP100;SP100	Body;Body;5'UTR;Body;Body;Body	-	2	231283552
cg19091893	0.047421	parametric, equal variance	0.742873	0.803255	-0.0603815	Hypomethylated in Whole_blood	-	-	-	2	223906444
cg00329803	0.0276918	parametric, equal variance	0.498976	0.43737	0.0616064	Hypermethylated in Whole_blood	MIR7-3HG	TSS1500	-	19	4768572
cg08514053	0.00991522	parametric, equal variance	0.800301	0.860883	-0.0605822	Hypomethylated in Whole_blood	FAM73A;FAM73A	Body;Body	-	1	78247825
cg05948269	0.00523741	parametric, non-equal variance	0.597643	0.647999	-0.0503565	Hypomethylated in Whole_blood	-	-	-	5	114885159
cg05882529	0.0221915	parametric, equal variance	0.600947	0.660203	-0.059256	Hypomethylated in Whole_blood	-	-	-	15	87582120
cg04320632	0.0485937	parametric, equal variance	0.910327	0.858706	0.0516208	Hypermethylated in Whole_blood	-	-	N_Shelf	17	7890035
cg27579591	0.00572181	parametric, equal variance	0.622682	0.673475	-0.0507932	Hypomethylated in Whole_blood	-	-	-	3	192658072
cg22498404	0.0162523	parametric, equal variance	0.690086	0.741151	-0.0510649	Hypomethylated in Whole_blood	CAPN8	Body	-	1	223840598
cg11391912	0.00545113	parametric, equal variance	0.591605	0.648887	-0.057282	Hypomethylated in Whole_blood	GRB2;GRB2	5'UTR;5'UTR	-	17	73392992
cg18529251	0.029969	parametric, equal variance	0.574203	0.648887	-0.0746841	Hypomethylated in Whole_blood	LOC90110	TSS1500	-	17	37411834
cg20996545	0.0331217	parametric, equal variance	0.816955	0.875078	-0.0581224	Hypomethylated in Whole_blood	-	-	N_Shore	11	17248467
cg21508704	0.0297306	parametric, equal variance	0.773906	0.722775	0.0511312	Hypermethylated in Whole_blood	POU6F1	Body	-	12	51602241
cg09029022	0.0234249	parametric, non-equal variance	0.808753	0.868659	-0.0599056	Hypomethylated in Whole_blood	-	-	-	5	23405574
cg17975976	0.0191255	parametric, equal variance	0.715333	0.783418	-0.0680858	Hypomethylated in Whole_blood	-	-	N_Shelf	19	636839
cg19173487	0.00150483	parametric, equal variance	0.765923	0.832286	-0.0663629	Hypomethylated in Whole_blood	BLVRA;BLVRA	5'UTR;5'UTR	-	7	43806918
cg10189763	0.0269063	parametric, equal variance	0.582381	0.63665	-0.0542698	Hypomethylated in Whole_blood	MUC7;MUC7;MUC7;MUC7	1stExon;5'UTR;TSS200;5'UTR	-	4	71337726
cg18950772	1.90458e-08	parametric, equal variance	0.893283	0.954386	-0.0611021	Hypomethylated in Whole_blood	-	-	-	10	44758342
cg21995613	0.00418068	parametric, equal variance	0.640029	0.753436	-0.113406	Hypomethylated in Whole_blood	-	-	S_Shore	8	144106922
cg11386978	0.0331203	non-parametric	0.539671	0.604172	-0.0645012	Hypomethylated in Whole_blood	TRIO	Body	-	5	14326044
cg18723623	0.0287179	parametric, equal variance	0.870038	0.785933	0.0841057	Hypermethylated in Whole_blood	OTUD1;OTUD1	1stExon;3'UTR	S_Shore	10	23730227
cg17530503	0.034854	parametric, equal variance	0.787217	0.840209	-0.0529916	Hypomethylated in Whole_blood	SH3RF3	Body	-	2	109821058
cg20586531	0.000569239	non-parametric	0.786311	0.844609	-0.0582972	Hypomethylated in Whole_blood	PLSCR1	TSS1500	S_Shore	3	146263147
cg25621735	0.0297331	parametric, equal variance	0.782067	0.852099	-0.0700316	Hypomethylated in Whole_blood	SLC16A14	TSS1500	S_Shore	2	230933934
cg10737125	0.00613179	parametric, equal variance	0.802418	0.857512	-0.0550935	Hypomethylated in Whole_blood	-	-	-	1	32077362
cg08074885	0.0133769	parametric, equal variance	0.509654	0.574268	-0.0646137	Hypomethylated in Whole_blood	-	-	-	15	39746976
cg06838296	0.0032886	parametric, equal variance	0.933952	0.880202	0.0537499	Hypermethylated in Whole_blood	CRIPT;PIGF;PIGF	Body;TSS1500;TSS1500	S_Shore	2	46845718
cg21591141	0.00217835	parametric, equal variance	0.582767	0.6905	-0.107734	Hypomethylated in Whole_blood	ARHGAP26;ARHGAP26	Body;Body	-	5	142562531
cg03916694	0.0286371	non-parametric	0.447214	0.502967	-0.0557533	Hypomethylated in Whole_blood	FLII	Body	Island	17	18150707
cg10588706	0.0107277	parametric, non-equal variance	0.846486	0.900047	-0.053561	Hypomethylated in Whole_blood	SMYD3;SMYD3	Body;Body	-	1	246305649
cg08614766	0.0325327	parametric, equal variance	0.803712	0.862821	-0.0591093	Hypomethylated in Whole_blood	-	-	-	16	17963385
cg01464849	0.01712	parametric, equal variance	0.382755	0.480339	-0.0975838	Hypomethylated in Whole_blood	SMC4;SMC4;SMC4;SMC4;SMC4;SMC4	ExonBnd;ExonBnd;ExonBnd;Body;Body;Body	S_Shore	3	160120481
cg21572631	0.0129072	non-parametric	0.578918	0.649889	-0.070971	Hypomethylated in Whole_blood	-	-	-	1	239414815
cg07363192	0.0332148	parametric, equal variance	0.601137	0.660425	-0.0592887	Hypomethylated in Whole_blood	FCER2;FCER2;FCER2	Body;Body;TSS200	-	19	7764549
cg13610910	0.00660262	parametric, equal variance	0.656261	0.715821	-0.0595598	Hypomethylated in Whole_blood	PEX3;ADAT2	TSS1500;Body	N_Shore	6	143770769
cg11792786	0.0253487	parametric, equal variance	0.281931	0.224695	0.0572359	Hypermethylated in Whole_blood	ANKH	Body	N_Shore	5	14870083
cg14967529	0.0108492	non-parametric	0.955246	0.90187	0.053376	Hypermethylated in Whole_blood	RHOH;RHOH;RHOH;RHOH;RHOH;RHOH;RHOH;RHOH;RHOH;RHOH;RHOH;RHOH	5'UTR;5'UTR;5'UTR;5'UTR;5'UTR;5'UTR;5'UTR;5'UTR;5'UTR;5'UTR;5'UTR;5'UTR	-	4	40235637
cg19564893	0.0445066	parametric, equal variance	0.594914	0.651229	-0.0563154	Hypomethylated in Whole_blood	-	-	-	4	81048483
cg02577078	0.00993526	parametric, equal variance	0.768146	0.851623	-0.0834766	Hypomethylated in Whole_blood	CABP1;CABP1;CABP1	Body;Body;Body	-	12	121092968
cg23307658	0.00534662	parametric, equal variance	0.768936	0.829122	-0.0601852	Hypomethylated in Whole_blood	NDUFB2	Body	-	7	140401470
cg02016764	2.79071e-05	parametric, equal variance	0.214425	0.159932	0.0544932	Hypermethylated in Whole_blood	TLR1	5'UTR	-	4	38805732
cg02715879	0.00122091	parametric, equal variance	0.628133	0.4638	0.164334	Hypermethylated in Whole_blood	-	-	N_Shelf	12	133045926
cg02451670	0.00225496	parametric, equal variance	0.629913	0.682018	-0.0521042	Hypomethylated in Whole_blood	INTS7;DTL	Body;TSS1500	N_Shore	1	212207806
cg23594345	0.00124367	parametric, equal variance	0.411959	0.327671	0.0842875	Hypermethylated in Whole_blood	-	-	N_Shelf	14	106329607
cg12027819	0.00872511	parametric, equal variance	0.62796	0.678895	-0.0509353	Hypomethylated in Whole_blood	SLC35D1	Body	-	1	67479450
cg09713270	0.0138728	parametric, equal variance	0.572116	0.646577	-0.0744612	Hypomethylated in Whole_blood	SNX3;SNX3;SNX3;SNX3	Body;Body;Body;Body	-	6	108572698
cg10455672	0.00766874	parametric, equal variance	0.823048	0.87985	-0.0568026	Hypomethylated in Whole_blood	-	-	-	9	117327893
cg21842063	0.0225029	parametric, equal variance	0.894686	0.813336	0.08135	Hypermethylated in Whole_blood	-	-	-	7	83549664
cg16842634	0.0128894	parametric, equal variance	0.284102	0.344175	-0.060073	Hypomethylated in Whole_blood	LOC100288798;LOC100288798;LOC100288798;LOC100288798;LOC100288798	Body;Body;Body;Body;Body	S_Shelf	12	46780880
cg21060789	0.00241798	non-parametric	0.899945	0.973499	-0.0735547	Hypomethylated in Whole_blood	IFIH1	TSS1500	-	2	163176242
cg16075753	0.0173363	parametric, equal variance	0.790052	0.853647	-0.0635949	Hypomethylated in Whole_blood	NEBL;NEBL	Body;Body	-	10	21243460
cg01028142	0.000307798	parametric, equal variance	0.731962	0.931905	-0.199942	Hypomethylated in Whole_blood	CMPK2	Body	N_Shore	2	7004578
cg20081771	0.00204515	parametric, equal variance	0.766556	0.81717	-0.0506139	Hypomethylated in Whole_blood	TAF1B	Body	-	2	10058418
cg01498159	0.0144297	parametric, equal variance	0.850855	0.792416	0.058439	Hypermethylated in Whole_blood	-	-	-	17	6095293
cg03981793	0.024639	non-parametric	0.747315	0.831339	-0.0840236	Hypomethylated in Whole_blood	C15orf33;FGF7	Body;5'UTR	-	15	49716270
cg06122230	0.0129072	non-parametric	0.533941	0.591329	-0.0573883	Hypomethylated in Whole_blood	ZNFX1	Body	-	20	47887219
cg21096803	0.0437058	parametric, equal variance	0.745113	0.799432	-0.0543189	Hypomethylated in Whole_blood	TRPM1;TRPM1;TRPM1;TRPM1	Body;Body;Body;Body	-	15	31363904
cg24578875	0.0348363	parametric, equal variance	0.760334	0.81304	-0.0527062	Hypomethylated in Whole_blood	CLN8	Body	-	8	1728703
cg02677035	0.023839	parametric, equal variance	0.846886	0.902617	-0.0557312	Hypomethylated in Whole_blood	FLI1;FLI1	Body;5'UTR	-	11	128592094
cg12818023	0.00425577	parametric, equal variance	0.413471	0.468746	-0.0552746	Hypomethylated in Whole_blood	LOC101927415;TMED2	TSS1500;Body	S_Shore	12	124070206
cg22392713	7.40997e-05	parametric, equal variance	0.516412	0.569094	-0.0526823	Hypomethylated in Whole_blood	-	-	-	20	596267
cg06112967	0.00237248	parametric, equal variance	0.76642	0.827702	-0.0612819	Hypomethylated in Whole_blood	SP110;SP110;SP110	TSS1500;TSS1500;TSS1500	-	2	231085725
cg23295947	0.00134739	parametric, equal variance	0.775768	0.853234	-0.0774666	Hypomethylated in Whole_blood	-	-	-	1	149239082
cg14004079	0.0156529	parametric, equal variance	0.731795	0.801968	-0.0701734	Hypomethylated in Whole_blood	MYO1H	3'UTR	-	12	109885484
cg08968442	0.0129565	parametric, equal variance	0.714767	0.773894	-0.0591269	Hypomethylated in Whole_blood	DYM	TSS1500	S_Shore	18	46988046
cg04912297	0.0251081	parametric, equal variance	0.749116	0.807017	-0.0579008	Hypomethylated in Whole_blood	ASAH1;ASAH1;ASAH1	TSS1500;TSS1500;TSS1500	S_Shore	8	17943293
cg15896056	0.0124094	parametric, equal variance	0.777963	0.839863	-0.0618997	Hypomethylated in Whole_blood	C6orf94	Body	-	6	144187583
cg15729450	0.0126593	parametric, equal variance	0.729022	0.779545	-0.0505229	Hypomethylated in Whole_blood	SMC4;SMC4;SMC4	Body;Body;Body	-	3	160128135
cg27553048	0.0199413	parametric, equal variance	0.551634	0.496769	0.0548651	Hypermethylated in Whole_blood	CHI3L2;CHI3L2;CHI3L2	5'UTR;Body;Body	-	1	111772613
cg22744079	0.0302973	parametric, equal variance	0.61254	0.696094	-0.0835542	Hypomethylated in Whole_blood	DCHS2;DCHS2	1stExon;1stExon	Island	4	155410860
cg04750065	0.0182319	parametric, equal variance	0.479448	0.428827	0.0506213	Hypermethylated in Whole_blood	-	-	-	2	241342695
cg15443223	1.94659e-05	parametric, non-equal variance	0.748751	0.942467	-0.193716	Hypomethylated in Whole_blood	-	-	-	17	57401781
cg26094195	0.0129072	non-parametric	0.377758	0.428182	-0.0504238	Hypomethylated in Whole_blood	CCDC175	Body	-	14	60030922
cg26526853	0.0108897	parametric, equal variance	0.872375	0.797481	0.0748941	Hypermethylated in Whole_blood	-	-	-	5	36340133
cg15378061	0.00025424	parametric, equal variance	0.157192	0.0930332	0.0641592	Hypermethylated in Whole_blood	-	-	-	7	93638064
cg04056617	0.0388024	parametric, equal variance	0.684532	0.620993	0.0635383	Hypermethylated in Whole_blood	BCAS4;BCAS4;BCAS4	Body;Body;Body	-	20	49432062
cg24611083	0.01329	parametric, equal variance	0.889025	0.827444	0.0615806	Hypermethylated in Whole_blood	HEG1	Body	-	3	124691085
cg27084959	0.00833828	parametric, equal variance	0.661375	0.731799	-0.0704243	Hypomethylated in Whole_blood	MIR99AHG;MIR99AHG;MIR99AHG;MIR99AHG	Body;Body;Body;Body	-	21	17791899
cg23530232	0.000291584	parametric, equal variance	0.677623	0.759654	-0.0820314	Hypomethylated in Whole_blood	H6PD;H6PD	5'UTR;Body	-	1	9302240
cg25984164	0.00180319	parametric, equal variance	0.765603	0.873324	-0.10772	Hypomethylated in Whole_blood	RABGAP1L;RABGAP1L;RABGAP1L;RABGAP1L	5'UTR;TSS200;Body;Body	-	1	174844560
cg22511564	0.0131572	parametric, equal variance	0.836092	0.890164	-0.0540721	Hypomethylated in Whole_blood	-	-	-	16	46809514
cg17425612	0.0394915	parametric, equal variance	0.7885	0.839905	-0.051405	Hypomethylated in Whole_blood	MAP2;MAP2;MAP2;MAP2	5'UTR;5'UTR;5'UTR;5'UTR	-	2	210465510
cg06669598	0.0424633	parametric, equal variance	0.442175	0.309932	0.132243	Hypermethylated in Whole_blood	ECHDC1;ECHDC1;ECHDC1;ECHDC1;ECHDC1	3'UTR;3'UTR;Body;Body;Body	-	6	127622363
cg19045948	0.0129072	non-parametric	0.417563	0.469237	-0.051674	Hypomethylated in Whole_blood	-	-	-	9	129324105
cg19782148	0.0389312	parametric, equal variance	0.862117	0.91249	-0.0503723	Hypomethylated in Whole_blood	-	-	-	3	105971299
cg14205164	0.0332637	parametric, equal variance	0.802671	0.862947	-0.0602753	Hypomethylated in Whole_blood	WDR70	Body	-	5	37717742
cg19870125	0.0107378	parametric, equal variance	0.783123	0.857043	-0.0739202	Hypomethylated in Whole_blood	TMEM132D	Body	-	12	129604022
cg17515347	0.00212622	parametric, equal variance	0.460664	0.55971	-0.099046	Hypomethylated in Whole_blood	AIM2	TSS1500	-	1	159047163
cg01794812	0.0140631	parametric, equal variance	0.762021	0.818583	-0.056562	Hypomethylated in Whole_blood	ZNF517	5'UTR	S_Shelf	8	146027063
cg00646813	0.00138815	parametric, equal variance	0.198181	0.138826	0.0593544	Hypermethylated in Whole_blood	TLR1	5'UTR	-	4	38806025
cg16652005	7.62627e-05	parametric, equal variance	0.448824	0.52659	-0.0777666	Hypomethylated in Whole_blood	LINC00669	Body	-	18	37184986
cg27293860	0.00206201	parametric, non-equal variance	0.802361	0.854519	-0.0521586	Hypomethylated in Whole_blood	-	-	N_Shelf	2	131859885
cg13622535	0.0016774	non-parametric	0.848969	0.904052	-0.0550828	Hypomethylated in Whole_blood	SNHG18;SEMA5A	Body;TSS1500	S_Shore	5	9547169
cg24672565	0.0428306	parametric, non-equal variance	0.54406	0.595822	-0.0517618	Hypomethylated in Whole_blood	-	-	-	3	14382884
cg07661835	0.000128015	parametric, equal variance	0.692315	0.593078	0.0992374	Hypermethylated in Whole_blood	ACSF3;ACSF3;ACSF3	Body;5'UTR;5'UTR	N_Shelf	16	89163578
cg24199724	0.0187485	parametric, equal variance	0.69482	0.751636	-0.0568166	Hypomethylated in Whole_blood	-	-	-	3	194191570
cg07784339	0.00319876	parametric, equal variance	0.367296	0.433994	-0.0666986	Hypomethylated in Whole_blood	-	-	-	19	482640
cg03958427	0.00885642	parametric, equal variance	0.849893	0.748354	0.101539	Hypermethylated in Whole_blood	HIVEP1	Body	-	6	12083630
cg05655903	0.00719569	parametric, equal variance	0.674212	0.744599	-0.0703873	Hypomethylated in Whole_blood	-	-	S_Shore	16	85198463
cg17566325	0.00683312	parametric, equal variance	0.363104	0.53541	-0.172307	Hypomethylated in Whole_blood	-	-	N_Shore	12	133022423
cg02936049	0.000226229	parametric, equal variance	0.518443	0.570388	-0.051945	Hypomethylated in Whole_blood	ZBTB38	5'UTR	-	3	141102599
cg10994819	0.0217675	parametric, equal variance	0.737098	0.799464	-0.0623655	Hypomethylated in Whole_blood	-	-	S_Shelf	6	99399304
cg00470786	0.00895862	parametric, equal variance	0.637923	0.708378	-0.0704551	Hypomethylated in Whole_blood	RDH14	Body	N_Shore	2	18740679
cg04762154	0.00463989	parametric, equal variance	0.782026	0.835565	-0.053539	Hypomethylated in Whole_blood	HNRNPK;HNRNPK;HNRNPK	Body;Body;Body	-	9	86586672
cg23608915	0.0089107	parametric, equal variance	0.229336	0.173311	0.0560258	Hypermethylated in Whole_blood	MAP4K4;MAP4K4;MAP4K4;MAP4K4;MAP4K4	Body;Body;Body;Body;Body	-	2	102333795
cg03626256	0.0152886	non-parametric	0.3644	0.415366	-0.0509652	Hypomethylated in Whole_blood	-	-	-	8	127832164
cg04569429	0.0015877	parametric, equal variance	0.169196	0.245504	-0.076308	Hypomethylated in Whole_blood	LASP1	TSS1500	N_Shore	17	37024625
cg07928883	0.00582438	parametric, non-equal variance	0.808529	0.87467	-0.0661408	Hypomethylated in Whole_blood	-	-	S_Shore	7	149112940
cg20089491	0.00527465	parametric, equal variance	0.844455	0.896857	-0.052402	Hypomethylated in Whole_blood	-	-	-	12	92257477
cg26193023	0.00509621	non-parametric	0.789201	0.842584	-0.0533829	Hypomethylated in Whole_blood	C17orf75	TSS1500	S_Shore	17	30669492
cg19851602	0.0376337	parametric, equal variance	0.643147	0.701218	-0.0580707	Hypomethylated in Whole_blood	SDCCAG8	Body	-	1	243431778
cg14676177	0.00373206	parametric, equal variance	0.782345	0.844501	-0.0621561	Hypomethylated in Whole_blood	FAM184A;FAM184A;FAM184A	Body;Body;Body	-	6	119301421
cg00548173	0.0180068	non-parametric	0.930552	0.872474	0.0580778	Hypermethylated in Whole_blood	TUBGCP2	Body	Island	10	135103296
cg14812743	0.00940724	parametric, equal variance	0.684077	0.737914	-0.0538373	Hypomethylated in Whole_blood	PDE7B	Body	-	6	136405726
cg15473737	0.0163746	parametric, equal variance	0.80322	0.872076	-0.0688552	Hypomethylated in Whole_blood	DIP2B	Body	-	12	51026579
cg18563464	0.0188853	parametric, equal variance	0.45284	0.509201	-0.0563613	Hypomethylated in Whole_blood	-	-	-	11	123105976
cg11120805	0.021174	parametric, equal variance	0.516525	0.5743	-0.0577755	Hypomethylated in Whole_blood	MYO5B	Body	-	18	47641824
cg12705815	0.0347431	parametric, equal variance	0.744444	0.690653	0.0537916	Hypermethylated in Whole_blood	CDC42BPA;CDC42BPA	Body;Body	-	1	227261024
cg03625162	0.0258514	parametric, equal variance	0.729535	0.666585	0.0629502	Hypermethylated in Whole_blood	-	-	-	12	63688138
cg20469575	0.0339765	parametric, equal variance	0.733886	0.796384	-0.0624977	Hypomethylated in Whole_blood	-	-	-	4	169122189
cg19447629	0.00460015	parametric, equal variance	0.791975	0.871301	-0.0793253	Hypomethylated in Whole_blood	C12orf26	Body	-	12	82766859
cg26365581	0.0174023	parametric, equal variance	0.684258	0.739616	-0.0553577	Hypomethylated in Whole_blood	DNM3;DNM3	Body;Body	-	1	172243209
cg02176569	4.65169e-05	parametric, equal variance	0.316933	0.368532	-0.0515984	Hypomethylated in Whole_blood	SP140;SP140;SP140;SP140;SP140	Body;Body;Body;Body;Body	-	2	231092121
cg06053850	0.00897312	parametric, equal variance	0.649885	0.745453	-0.0955673	Hypomethylated in Whole_blood	-	-	S_Shore	11	76510871
cg07865630	0.0018473	parametric, equal variance	0.780133	0.84536	-0.065227	Hypomethylated in Whole_blood	LOC645434	Body	-	6	139794360
cg01115010	0.0119208	parametric, equal variance	0.829455	0.759398	0.0700578	Hypermethylated in Whole_blood	CDH18;CDH18;CDH18;CDH18	Body;Body;Body;Body	-	5	19771316
cg12331681	0.0144833	parametric, equal variance	0.807964	0.867424	-0.0594602	Hypomethylated in Whole_blood	FAM19A1;FAM19A1	5'UTR;5'UTR	N_Shelf	3	68054881
cg15889448	0.00562725	parametric, equal variance	0.91785	0.865206	0.0526444	Hypermethylated in Whole_blood	C17orf104	Body	-	17	42741423
cg12716832	0.0045551	parametric, equal variance	0.474129	0.545463	-0.0713344	Hypomethylated in Whole_blood	PRR5;PRR5;PRR5;PRR5	5'UTR;5'UTR;5'UTR;5'UTR	-	22	45073165
cg13817332	0.00142547	parametric, equal variance	0.709255	0.760377	-0.0511217	Hypomethylated in Whole_blood	PAX8;PAX8;PAX8;PAX8	Body;Body;Body;Body	N_Shelf	2	113990230
cg20276677	0.0405956	parametric, equal variance	0.65305	0.70497	-0.0519202	Hypomethylated in Whole_blood	NPSR1;NPSR1	TSS200;TSS200	-	7	34697855
cg04945335	0.0095395	parametric, equal variance	0.706006	0.788027	-0.0820206	Hypomethylated in Whole_blood	-	-	-	13	50854766
cg02406032	8.40762e-06	parametric, non-equal variance	0.557966	0.479165	0.078801	Hypermethylated in Whole_blood	NFATC1;NFATC1;NFATC1;NFATC1;NFATC1;NFATC1;NFATC1;NFATC1;NFATC1;NFATC1	5'UTR;Body;Body;Body;Body;5'UTR;Body;Body;Body;Body	N_Shore	18	77195886
cg11490681	0.00447077	parametric, equal variance	0.651172	0.701319	-0.0501473	Hypomethylated in Whole_blood	HRNBP3	5'UTR	S_Shore	17	77460916
cg21137924	0.0107312	parametric, equal variance	0.423783	0.509057	-0.0852743	Hypomethylated in Whole_blood	CRIP2;CRIP2;CRIP2;CRIP2;CRIP2;CRIP2;CRIP2;CRIP2	Body;Body;Body;Body;Body;Body;Body;Body	Island	14	105944822
cg23169308	0.00144429	parametric, non-equal variance	0.835173	0.901094	-0.0659204	Hypomethylated in Whole_blood	CCDC84;CCDC84;CCDC84;CCDC84	Body;Body;Body;Body	-	11	118881590
cg08350742	0.0255781	parametric, equal variance	0.525802	0.582411	-0.0566088	Hypomethylated in Whole_blood	APBB2;APBB2;APBB2;APBB2;APBB2;APBB2;APBB2	3'UTR;3'UTR;3'UTR;3'UTR;3'UTR;3'UTR;3'UTR	-	4	40814531
cg22888160	0.038166	non-parametric	0.640244	0.702598	-0.0623542	Hypomethylated in Whole_blood	-	-	-	1	152177273
cg06986537	0.048823	parametric, equal variance	0.761697	0.823673	-0.0619757	Hypomethylated in Whole_blood	GPR180	Body	-	13	95265819
cg25731655	0.038166	non-parametric	0.263972	0.314204	-0.0502323	Hypomethylated in Whole_blood	FAM107B;FAM107B;FAM107B;FAM107B;FAM107B;FAM107B;FAM107B;FAM107B;FAM107B;FAM107B	5'UTR;5'UTR;5'UTR;5'UTR;5'UTR;5'UTR;5'UTR;5'UTR;Body;5'UTR	-	10	14602451
cg23919678	0.0119056	parametric, equal variance	0.763125	0.843114	-0.0799889	Hypomethylated in Whole_blood	TIAM2	Body	-	6	155476467
cg15705235	0.0288163	parametric, equal variance	0.883352	0.819436	0.0639164	Hypermethylated in Whole_blood	LOC101926944	TSS200	-	1	60238405
cg09012560	0.0211191	non-parametric	0.693106	0.642277	0.0508292	Hypermethylated in Whole_blood	LINC00861	Body	-	8	126938202
cg20065449	0.0168037	parametric, equal variance	0.691283	0.741541	-0.050258	Hypomethylated in Whole_blood	OR2M5	TSS1500	-	1	248307122
cg10484411	0.0114202	parametric, equal variance	0.900305	0.842786	0.057519	Hypermethylated in Whole_blood	CRYM	5'UTR	S_Shore	16	21290469
cg15702879	0.00206033	parametric, equal variance	0.68208	0.605889	0.0761914	Hypermethylated in Whole_blood	CACNA1I;CACNA1I	Body;Body	-	22	39998648
cg01249134	0.0335106	parametric, equal variance	0.728866	0.813197	-0.0843308	Hypomethylated in Whole_blood	-	-	N_Shelf	18	577110
cg08789978	0.0312775	parametric, equal variance	0.361502	0.421284	-0.0597825	Hypomethylated in Whole_blood	-	-	-	7	141564636
cg23118377	0.0286371	non-parametric	0.751323	0.816098	-0.0647757	Hypomethylated in Whole_blood	-	-	-	3	99126391
cg23629264	9.16933e-05	parametric, equal variance	0.672556	0.727947	-0.0553912	Hypomethylated in Whole_blood	PPP1R16B;PPP1R16B	Body;Body	-	20	37512948
cg04352305	0.0211191	non-parametric	0.717618	0.774768	-0.0571496	Hypomethylated in Whole_blood	RAB40B	Body	N_Shore	17	80654922
cg09176152	0.00758226	parametric, equal variance	0.77043	0.83317	-0.0627402	Hypomethylated in Whole_blood	-	-	-	7	54048123
cg01309418	0.0100811	parametric, equal variance	0.791931	0.856818	-0.0648872	Hypomethylated in Whole_blood	GTF3C6	TSS1500	N_Shore	6	111278585
cg01580228	2.35733e-05	parametric, equal variance	0.285596	0.337819	-0.0522238	Hypomethylated in Whole_blood	MIR1304;SNORA8;SNORD5;SNORA18	TSS200;TSS1500;TSS1500;TSS1500	-	11	93467095
cg12643970	0.0389176	parametric, equal variance	0.750987	0.678958	0.0720292	Hypermethylated in Whole_blood	RPS6KL1	TSS1500	S_Shore	14	75390401
cg04322803	0.038166	non-parametric	0.937642	0.883927	0.0537156	Hypermethylated in Whole_blood	-	-	-	2	775203
cg05003957	0.038166	non-parametric	0.933211	0.874772	0.0584387	Hypermethylated in Whole_blood	F11-AS1	Body	-	4	187390760
cg12032603	0.0380421	parametric, non-equal variance	0.565788	0.62162	-0.0558316	Hypomethylated in Whole_blood	SH2B3;SH2B3	TSS1500;Body	-	12	111872336
cg25349276	0.0209885	parametric, equal variance	0.865885	0.801201	0.0646842	Hypermethylated in Whole_blood	LIMCH1;LIMCH1;LIMCH1;LIMCH1;LIMCH1	Body;Body;Body;TSS1500;TSS1500	-	4	41614591
cg16177419	0.0180068	non-parametric	0.940436	0.879215	0.0612213	Hypermethylated in Whole_blood	MAP2K1	Body	-	15	66780875
cg17230281	0.0108492	non-parametric	0.936476	0.824263	0.112213	Hypermethylated in Whole_blood	C20orf203	3'UTR	-	20	31226665
cg16594663	0.00192366	parametric, equal variance	0.8654	0.91665	-0.0512507	Hypomethylated in Whole_blood	-	-	-	3	134181315
cg20570016	0.0085671	parametric, equal variance	0.440479	0.491635	-0.0511554	Hypomethylated in Whole_blood	TMEM79;TMEM79	Body;Body	Island	1	156261298
cg17576558	0.0101267	parametric, equal variance	0.728533	0.79005	-0.0615175	Hypomethylated in Whole_blood	-	-	-	1	212840573
cg02874321	0.034364	parametric, equal variance	0.724258	0.776826	-0.052568	Hypomethylated in Whole_blood	MRE11A;MRE11A	Body;Body	-	11	94166952
cg24236004	0.00969415	parametric, equal variance	0.752002	0.803597	-0.0515949	Hypomethylated in Whole_blood	POLA2	Body	S_Shelf	11	65033760
cg11093149	0.00351348	parametric, equal variance	0.863884	0.780498	0.083386	Hypermethylated in Whole_blood	UNC5D	Body	-	8	35581526
cg23047671	0.00226804	parametric, equal variance	0.725288	0.779549	-0.0542606	Hypomethylated in Whole_blood	-	-	-	5	3393872
cg26286098	0.0115679	parametric, equal variance	0.924695	0.868457	0.0562379	Hypermethylated in Whole_blood	B3GALTL	3'UTR	-	13	31905755
cg13845366	0.0080964	parametric, equal variance	0.811123	0.863596	-0.0524735	Hypomethylated in Whole_blood	ARHGAP10	Body	-	4	148698685
cg10585733	0.0114742	parametric, equal variance	0.655277	0.720108	-0.0648315	Hypomethylated in Whole_blood	-	-	-	1	242749065
cg19302283	0.0174752	parametric, equal variance	0.771717	0.843896	-0.072179	Hypomethylated in Whole_blood	BTC	TSS1500	S_Shore	4	75720398
cg11230062	0.00104799	parametric, equal variance	0.81349	0.871318	-0.0578281	Hypomethylated in Whole_blood	-	-	-	1	193701630
cg10757433	0.0061948	parametric, equal variance	0.360046	0.307687	0.0523595	Hypermethylated in Whole_blood	DAPK1;DAPK1;DAPK1;DAPK1	Body;Body;Body;Body	-	9	90220900
cg10490746	0.0211191	non-parametric	0.904232	0.848839	0.0553932	Hypermethylated in Whole_blood	ACOT11;FAM151A	Body;TSS1500	-	1	55089948
cg12395158	0.00496019	parametric, equal variance	0.444786	0.496077	-0.051291	Hypomethylated in Whole_blood	PRPF40A	Body	N_Shore	2	153572829
cg02625749	0.00313965	parametric, equal variance	0.307228	0.360819	-0.0535912	Hypomethylated in Whole_blood	-	-	-	16	75505953
cg04799410	0.00809077	parametric, equal variance	0.259908	0.33264	-0.0727322	Hypomethylated in Whole_blood	-	-	-	3	187717711
cg12434591	0.0205704	parametric, equal variance	0.775004	0.846866	-0.0718618	Hypomethylated in Whole_blood	SLC16A10	Body	-	6	111428692
cg14432712	0.0211191	non-parametric	0.654848	0.714037	-0.0591897	Hypomethylated in Whole_blood	-	-	-	2	68246133
cg20497704	0.01691	parametric, equal variance	0.484798	0.552116	-0.0673179	Hypomethylated in Whole_blood	RNF165	TSS1500	N_Shore	18	43913147
cg23540139	0.000752232	parametric, equal variance	0.620941	0.691798	-0.0708561	Hypomethylated in Whole_blood	IRF7;IRF7;IRF7;IRF7;IRF7;IRF7	Body;Body;Body;ExonBnd;ExonBnd;ExonBnd	N_Shore	11	614521
cg08177041	0.00621111	non-parametric	0.363349	0.415861	-0.0525111	Hypomethylated in Whole_blood	C7orf49;C7orf49;C7orf49;C7orf49;C7orf49;C7orf49;C7orf49;C7orf49;C7orf49	5'UTR;5'UTR;5'UTR;5'UTR;5'UTR;5'UTR;5'UTR;TSS200;TSS200	N_Shore	7	134854291
cg17172090	0.0180898	parametric, equal variance	0.736374	0.82454	-0.0881656	Hypomethylated in Whole_blood	-	-	-	6	2926650
cg20721936	0.0141333	parametric, equal variance	0.690087	0.747798	-0.0577115	Hypomethylated in Whole_blood	-	-	-	2	72269312
cg20668607	0.00443864	parametric, equal variance	0.81211	0.875388	-0.0632781	Hypomethylated in Whole_blood	DNAJC11	TSS1500	S_Shore	1	6762257
cg06484303	0.00100375	non-parametric	0.771854	0.830425	-0.0585715	Hypomethylated in Whole_blood	-	-	-	5	27387958
cg03064934	0.00130689	non-parametric	0.510561	0.616716	-0.106156	Hypomethylated in Whole_blood	-	-	-	12	79908775
cg20476021	0.00174111	parametric, equal variance	0.754149	0.806973	-0.0528232	Hypomethylated in Whole_blood	-	-	-	11	123105467
cg08173730	0.0339844	parametric, equal variance	0.802248	0.856733	-0.0544851	Hypomethylated in Whole_blood	LINC00877	Body	-	3	72144570
cg15467112	0.0142901	parametric, equal variance	0.587477	0.643611	-0.0561341	Hypomethylated in Whole_blood	MLH3;MLH3	Body;Body	-	14	75489610
cg02708904	0.0212407	parametric, equal variance	0.713654	0.803645	-0.0899909	Hypomethylated in Whole_blood	-	-	-	11	102343355
cg05339240	0.0173723	parametric, equal variance	0.785383	0.865153	-0.0797706	Hypomethylated in Whole_blood	-	-	-	6	10640838
cg19423996	0.0306598	parametric, equal variance	0.774205	0.827262	-0.0530575	Hypomethylated in Whole_blood	-	-	-	13	48282356
cg04159546	0.0185962	parametric, equal variance	0.808786	0.862749	-0.0539632	Hypomethylated in Whole_blood	TP73	Body	N_Shelf	1	3605087
cg23632416	0.0403305	parametric, equal variance	0.821274	0.746821	0.074453	Hypermethylated in Whole_blood	-	-	-	8	24894461
cg15689582	0.0334997	parametric, equal variance	0.80448	0.855229	-0.0507496	Hypomethylated in Whole_blood	-	-	-	9	98813971
cg17141237	0.034171	parametric, equal variance	0.859491	0.795295	0.0641955	Hypermethylated in Whole_blood	SPATS2L;SPATS2L;SPATS2L;SPATS2L	TSS1500;TSS1500;TSS1500;TSS1500	N_Shore	2	201170198
cg25742403	0.00213549	non-parametric	0.862619	0.915963	-0.0533443	Hypomethylated in Whole_blood	-	-	-	1	103319495
cg07904429	0.00236091	parametric, equal variance	0.332267	0.393835	-0.0615682	Hypomethylated in Whole_blood	SVIP	TSS1500	S_Shore	11	22851893
cg11917181	0.00120989	parametric, equal variance	0.762895	0.822222	-0.0593264	Hypomethylated in Whole_blood	-	-	-	5	14108303
cg07939279	0.0286371	non-parametric	0.941875	0.887446	0.0544292	Hypermethylated in Whole_blood	-	-	-	18	3360690
cg27486617	0.0339467	parametric, equal variance	0.808469	0.866621	-0.0581522	Hypomethylated in Whole_blood	-	-	-	12	75838897
cg13864749	0.0187468	parametric, equal variance	0.711041	0.767343	-0.0563024	Hypomethylated in Whole_blood	NECAP2;NECAP2;NECAP2	TSS1500;TSS1500;TSS1500	N_Shore	1	16766618
cg07700233	0.0331203	non-parametric	0.278784	0.191913	0.0868714	Hypermethylated in Whole_blood	-	-	N_Shore	4	39171231
cg05024143	0.0418329	parametric, equal variance	0.795906	0.853651	-0.0577451	Hypomethylated in Whole_blood	UNKL	TSS1500	S_Shore	16	1465405
cg24538382	0.0129072	non-parametric	0.213734	0.26887	-0.055136	Hypomethylated in Whole_blood	-	-	-	17	13241548
cg01421994	0.00240182	parametric, equal variance	0.881103	0.828303	0.0528008	Hypermethylated in Whole_blood	OSGIN2;OSGIN2	5'UTR;Body	S_Shore	8	90916395
cg19254387	0.00157135	parametric, equal variance	0.818091	0.870065	-0.0519742	Hypomethylated in Whole_blood	-	-	-	7	79942769
cg11387492	0.0381465	parametric, equal variance	0.670136	0.732175	-0.0620388	Hypomethylated in Whole_blood	-	-	-	7	67631771
cg07390411	0.00129359	parametric, equal variance	0.897993	0.948935	-0.0509426	Hypomethylated in Whole_blood	ZBBX;ZBBX;ZBBX	5'UTR;5'UTR;5'UTR	-	3	167091871
cg04268125	0.000101048	non-parametric	0.370276	0.504485	-0.134209	Hypomethylated in Whole_blood	ADAR;ADAR;ADAR;ADAR;ADAR	TSS1500;Body;Body;Body;5'UTR	N_Shore	1	154579384
cg18743175	0.0118793	parametric, equal variance	0.857269	0.908743	-0.0514737	Hypomethylated in Whole_blood	-	-	-	13	32399365
cg15245051	0.038166	non-parametric	0.268743	0.211812	0.0569315	Hypermethylated in Whole_blood	APOL3;APOL3	TSS1500;TSS1500	-	22	36563117
cg18137099	0.0437876	non-parametric	0.916765	0.844224	0.0725412	Hypermethylated in Whole_blood	-	-	S_Shelf	1	8016824
cg01162053	0.0437876	non-parametric	0.875448	0.929957	-0.0545089	Hypomethylated in Whole_blood	SLC23A2	TSS1500	-	20	4991784
cg23928123	0.000428004	parametric, equal variance	0.512083	0.582859	-0.0707758	Hypomethylated in Whole_blood	IFIT2	Body	-	10	91063132
cg23099319	0.0395484	parametric, equal variance	0.555781	0.473234	0.0825468	Hypermethylated in Whole_blood	ADARB2	Body	Island	10	1517224
cg21880888	0.0040238	parametric, equal variance	0.741864	0.802978	-0.0611144	Hypomethylated in Whole_blood	DDR2;DDR2	5'UTR;5'UTR	-	1	162602533
cg03764313	0.000388869	parametric, equal variance	0.491056	0.556056	-0.0649997	Hypomethylated in Whole_blood	-	-	-	8	101774939
cg10937024	0.00965983	parametric, equal variance	0.827977	0.883623	-0.055646	Hypomethylated in Whole_blood	-	-	-	2	190498413
cg10960118	0.0124979	parametric, equal variance	0.752921	0.694459	0.0584613	Hypermethylated in Whole_blood	GAP43;GAP43	Body;Body	-	3	115386082
cg11957777	0.038166	non-parametric	0.935411	0.875692	0.0597192	Hypermethylated in Whole_blood	ERCC3	3'UTR	-	2	128015142
cg00463109	0.0262125	parametric, equal variance	0.823742	0.877418	-0.0536758	Hypomethylated in Whole_blood	SLC6A17	Body	-	1	110722603
cg15361750	0.00435654	parametric, equal variance	0.193035	0.24371	-0.0506747	Hypomethylated in Whole_blood	GPR77	TSS1500	-	19	47839132
cg09172043	0.0239903	parametric, equal variance	0.829598	0.888095	-0.0584965	Hypomethylated in Whole_blood	-	-	-	10	101025916
cg17559089	0.00393419	parametric, equal variance	0.848695	0.78709	0.0616052	Hypermethylated in Whole_blood	CALN1;CALN1	Body;Body	-	7	71380015
cg15462953	0.0133812	parametric, equal variance	0.518629	0.595646	-0.0770172	Hypomethylated in Whole_blood	SCLY;ESPNL;UBE2F-SCLY	3'UTR;TSS1500;Body	N_Shore	2	239007786
cg22832278	0.00736971	parametric, equal variance	0.834353	0.889388	-0.0550352	Hypomethylated in Whole_blood	-	-	-	5	177380135
cg27661394	0.00813544	parametric, equal variance	0.828759	0.881735	-0.0529762	Hypomethylated in Whole_blood	-	-	-	4	4661952
cg15831663	0.0023781	parametric, equal variance	0.780212	0.840109	-0.0598973	Hypomethylated in Whole_blood	-	-	-	4	131729521
cg12295576	0.0331203	non-parametric	0.896795	0.843985	0.05281	Hypermethylated in Whole_blood	SLC9B1;SLC9B1;SLC9B1;SLC9B1	5'UTR;5'UTR;Body;Body	-	4	103933611
cg11548732	0.00335481	non-parametric	0.888897	0.945169	-0.0562725	Hypomethylated in Whole_blood	BAZ2B	5'UTR	-	2	160465499
cg00618054	0.00105902	parametric, equal variance	0.794067	0.851619	-0.0575523	Hypomethylated in Whole_blood	HMGB4;HMGB4;CSMD2;CSMD2	5'UTR;TSS200;Body;Body	-	1	34329547
cg25569536	0.00509621	non-parametric	0.78726	0.840824	-0.0535645	Hypomethylated in Whole_blood	DOK6	Body	-	18	67250852
cg26992634	0.0418846	parametric, equal variance	0.769494	0.82076	-0.0512659	Hypomethylated in Whole_blood	UBTD2	Body	N_Shore	5	171709304
cg08793239	3.54049e-05	parametric, equal variance	0.617654	0.678763	-0.0611082	Hypomethylated in Whole_blood	MIR612;NEAT1	TSS1500;Body	-	11	65210665
cg02459120	0.00131933	parametric, equal variance	0.497838	0.548222	-0.050384	Hypomethylated in Whole_blood	-	-	-	18	60117475
cg03656632	0.0135079	parametric, equal variance	0.73073	0.795637	-0.0649077	Hypomethylated in Whole_blood	-	-	S_Shore	7	5604635
cg16397708	0.000907099	parametric, equal variance	0.467988	0.529795	-0.0618078	Hypomethylated in Whole_blood	-	-	-	6	6915842
cg12529212	0.0130725	parametric, equal variance	0.748034	0.812571	-0.064537	Hypomethylated in Whole_blood	CPEB1;CPEB1	5'UTR;Body	-	15	83242513
cg22712408	0.00829188	parametric, equal variance	0.827481	0.878436	-0.0509548	Hypomethylated in Whole_blood	PRDM16;PRDM16	Body;Body	S_Shore	1	3039662
cg09627661	0.0287646	parametric, equal variance	0.755217	0.82962	-0.074404	Hypomethylated in Whole_blood	-	-	-	12	6988930
cg05264411	0.0164097	parametric, equal variance	0.0707161	0.121308	-0.0505918	Hypomethylated in Whole_blood	BAT2L2	5'UTR	S_Shore	1	171455311
cg04368237	0.019488	parametric, equal variance	0.706367	0.764827	-0.0584598	Hypomethylated in Whole_blood	-	-	-	7	120947430
cg05071077	0.0195543	parametric, equal variance	0.887666	0.943641	-0.0559756	Hypomethylated in Whole_blood	TAPBP;TAPBP	3'UTR;3'UTR	S_Shore	6	33268842
cg16811248	0.0331203	non-parametric	0.959014	0.89371	0.0653037	Hypermethylated in Whole_blood	CDH4;CDH4	Body;Body	-	20	60094793
cg08213792	0.0118179	parametric, equal variance	0.626289	0.687732	-0.0614425	Hypomethylated in Whole_blood	-	-	-	16	77747559
cg05878766	6.31092e-05	parametric, equal variance	0.361652	0.425949	-0.0642969	Hypomethylated in Whole_blood	-	-	-	5	17285019
cg18024018	0.0105986	parametric, equal variance	0.830628	0.889568	-0.0589397	Hypomethylated in Whole_blood	CD83	TSS1500	N_Shore	6	14116345
cg08823985	0.00289834	parametric, equal variance	0.588825	0.710881	-0.122056	Hypomethylated in Whole_blood	IL20RA	TSS1500	S_Shore	6	137366545
cg11784628	0.00210645	parametric, equal variance	0.797372	0.863484	-0.0661121	Hypomethylated in Whole_blood	TXNL4A;TXNL4A	5'UTR;5'UTR	-	18	77770329
cg05626073	0.0286371	non-parametric	0.316545	0.238412	0.0781336	Hypermethylated in Whole_blood	AP2A2	Body	N_Shelf	11	971527
cg10590225	0.0371229	parametric, equal variance	0.605362	0.539813	0.0655483	Hypermethylated in Whole_blood	-	-	-	18	19804140
cg14817543	0.00217458	parametric, equal variance	0.810963	0.89055	-0.0795876	Hypomethylated in Whole_blood	CCDC25;CCDC25;CCDC25;CCDC25;CCDC25;CCDC25	Body;Body;Body;Body;5'UTR;5'UTR	-	8	27612740
cg12608603	0.0184545	parametric, equal variance	0.842424	0.899729	-0.0573044	Hypomethylated in Whole_blood	PPP4R3A;PPP4R3A	Body;Body	-	14	91926636
cg21240005	0.0266143	parametric, equal variance	0.480826	0.534925	-0.0540987	Hypomethylated in Whole_blood	-	-	-	7	155813212
cg21504813	0.0399619	parametric, equal variance	0.323222	0.380579	-0.057357	Hypomethylated in Whole_blood	LINC01605	Body	-	8	37285286
cg26814208	0.0133507	parametric, equal variance	0.799158	0.858146	-0.058988	Hypomethylated in Whole_blood	-	-	-	1	244806207
cg13933685	0.000429183	parametric, equal variance	0.508627	0.581445	-0.0728184	Hypomethylated in Whole_blood	-	-	-	2	237780791
cg17526727	0.0243558	parametric, equal variance	0.793933	0.862145	-0.0682112	Hypomethylated in Whole_blood	-	-	-	6	43791674
cg07641772	0.000421035	non-parametric	0.263308	0.350908	-0.0876003	Hypomethylated in Whole_blood	-	-	-	6	137579488
cg11501125	0.00621111	non-parametric	0.726992	0.830467	-0.103476	Hypomethylated in Whole_blood	GPD1L	Body	-	3	32186929
cg07743702	0.0105436	parametric, equal variance	0.349184	0.406204	-0.0570204	Hypomethylated in Whole_blood	-	-	-	11	116298874
cg03587650	0.0413188	parametric, equal variance	0.81543	0.758758	0.056672	Hypermethylated in Whole_blood	-	-	S_Shore	8	58057665
cg22587410	0.0220492	parametric, equal variance	0.854583	0.921725	-0.0671413	Hypomethylated in Whole_blood	-	-	-	5	17805892
cg03882262	0.00441442	parametric, equal variance	0.719614	0.782191	-0.0625772	Hypomethylated in Whole_blood	ASCC1;ASCC1;ASCC1;ASCC1	Body;Body;Body;Body	-	10	73892256
cg10533826	0.0040527	parametric, equal variance	0.364864	0.424606	-0.0597418	Hypomethylated in Whole_blood	-	-	-	8	109132265
cg26078439	0.0138242	parametric, equal variance	0.84622	0.897532	-0.0513121	Hypomethylated in Whole_blood	PPP1R16A	TSS1500	N_Shelf	8	145721896
cg21945594	0.00197278	parametric, equal variance	0.822163	0.872943	-0.0507805	Hypomethylated in Whole_blood	-	-	-	3	69774092
cg21516550	0.0152886	non-parametric	0.381164	0.444111	-0.0629479	Hypomethylated in Whole_blood	-	-	-	16	50913874
cg20246452	0.038166	non-parametric	0.493504	0.555882	-0.0623782	Hypomethylated in Whole_blood	MARK3;MARK3;MARK3;MARK3;MARK3	Body;Body;Body;Body;Body	-	14	103871434
cg02754643	0.0107084	parametric, equal variance	0.815344	0.875164	-0.0598199	Hypomethylated in Whole_blood	DRAM1	Body	S_Shelf	12	102273856
cg26642082	0.0331508	parametric, equal variance	0.59764	0.65278	-0.0551404	Hypomethylated in Whole_blood	COA6;COA6;COA6	TSS1500;TSS1500;TSS1500	N_Shore	1	234508347
cg03028879	0.0215355	parametric, non-equal variance	0.632978	0.72219	-0.0892118	Hypomethylated in Whole_blood	SCARA5	Body	-	8	27753018
cg21558005	0.0276117	parametric, equal variance	0.833294	0.885778	-0.0524839	Hypomethylated in Whole_blood	DEXI	3'UTR	N_Shore	16	11034124
cg24916358	0.000342605	parametric, equal variance	0.254094	0.200969	0.0531253	Hypermethylated in Whole_blood	FAM53B	Body	-	10	126315761
cg16175077	0.00350096	parametric, equal variance	0.440282	0.522472	-0.0821893	Hypomethylated in Whole_blood	-	-	-	10	3282650
cg09317557	0.00842086	parametric, equal variance	0.218052	0.315051	-0.0969984	Hypomethylated in Whole_blood	SMC4;SMC4;SMC4	Body;Body;Body	S_Shore	3	160120240
cg16251205	0.0116297	parametric, equal variance	0.840449	0.896101	-0.0556525	Hypomethylated in Whole_blood	DPP6	Body	S_Shore	7	153586592
cg20515823	0.0108492	non-parametric	0.0360906	0.10287	-0.0667796	Hypomethylated in Whole_blood	PCED1B-AS1;PCED1B;PCED1B	TSS200;5'UTR;5'UTR	-	12	47610276
cg06807095	0.0279486	parametric, equal variance	0.527109	0.463451	0.0636579	Hypermethylated in Whole_blood	-	-	-	8	124849453
cg20142014	0.0408971	parametric, equal variance	0.838105	0.889612	-0.051507	Hypomethylated in Whole_blood	HS2ST1;HS2ST1	Body;Body	-	1	87457766
cg18008865	0.024639	non-parametric	0.802516	0.856471	-0.0539544	Hypomethylated in Whole_blood	MIR548F3	Body	-	1	218886323
cg23028993	0.014464	parametric, equal variance	0.833001	0.886015	-0.0530139	Hypomethylated in Whole_blood	-	-	-	14	38952108
cg00446115	0.0090573	non-parametric	0.55396	0.481674	0.0722863	Hypermethylated in Whole_blood	DNTT;DNTT	TSS1500;TSS1500	-	10	98062704
cg18377866	0.00145302	parametric, equal variance	0.839301	0.90672	-0.0674185	Hypomethylated in Whole_blood	LOC101929337;LOC100505920	TSS200;Body	-	3	193965288
cg08872579	0.0158736	parametric, equal variance	0.719107	0.780113	-0.0610055	Hypomethylated in Whole_blood	TTC22;TTC22	Body;Body	N_Shore	1	55265830
cg11245243	0.00363427	parametric, equal variance	0.50535	0.556114	-0.0507647	Hypomethylated in Whole_blood	CARD8;CARD8;CARD8;CARD8;CARD8;CARD8;CARD8;CARD8;CARD8	5'UTR;5'UTR;5'UTR;TSS200;TSS200;Body;Body;5'UTR;5'UTR	-	19	48744484
cg00548429	0.0030408	parametric, equal variance	0.512945	0.577202	-0.0642568	Hypomethylated in Whole_blood	-	-	-	18	11179360
cg23245898	0.0169716	parametric, equal variance	0.882878	0.800049	0.0828296	Hypermethylated in Whole_blood	C6orf10	Body	-	6	32269215
cg03310079	0.0392201	parametric, equal variance	0.756566	0.812323	-0.0557573	Hypomethylated in Whole_blood	RRAGC;RRAGC	Body;Body	-	1	39314674
cg06199472	0.00188142	parametric, equal variance	0.297214	0.369898	-0.072684	Hypomethylated in Whole_blood	-	-	N_Shelf	9	79625551
cg27289406	0.00999892	parametric, equal variance	0.723625	0.77833	-0.0547051	Hypomethylated in Whole_blood	-	-	N_Shore	11	69624091
cg01353941	0.0180019	parametric, equal variance	0.572527	0.714226	-0.141698	Hypomethylated in Whole_blood	-	-	-	3	191781655
cg06787104	0.0323492	parametric, equal variance	0.341988	0.274858	0.0671298	Hypermethylated in Whole_blood	BRSK2	Body	-	11	1457119
cg19067800	0.00125723	parametric, equal variance	0.444667	0.523285	-0.0786175	Hypomethylated in Whole_blood	-	-	-	5	4059295
cg13074055	0.0058791	parametric, equal variance	0.468567	0.364705	0.103862	Hypermethylated in Whole_blood	-	-	-	14	106329206
cg08785924	0.00608068	parametric, equal variance	0.809499	0.866071	-0.0565723	Hypomethylated in Whole_blood	-	-	-	13	106735708
cg08785207	0.00268452	non-parametric	0.342099	0.415474	-0.0733747	Hypomethylated in Whole_blood	OGDH;OGDH;OGDH	5'UTR;5'UTR;5'UTR	-	7	44661104
cg21679142	0.0211191	non-parametric	0.790004	0.846272	-0.0562678	Hypomethylated in Whole_blood	-	-	-	1	37723205
cg05300029	0.000107499	parametric, non-equal variance	0.869324	0.931809	-0.0624847	Hypomethylated in Whole_blood	-	-	N_Shore	14	21148957
cg07988609	0.0180068	non-parametric	0.773036	0.90249	-0.129454	Hypomethylated in Whole_blood	-	-	-	3	99130067
cg09528462	0.0293311	parametric, equal variance	0.767684	0.826557	-0.0588734	Hypomethylated in Whole_blood	-	-	-	21	36094471
cg21273765	0.0105124	parametric, equal variance	0.804465	0.868142	-0.0636767	Hypomethylated in Whole_blood	HIF3A;HIF3A;HIF3A;RNU6-66P	TSS1500;TSS1500;Body;Body	S_Shore	19	46801193
cg05715649	0.00240642	parametric, equal variance	0.544176	0.604396	-0.06022	Hypomethylated in Whole_blood	SYT2	TSS1500	S_Shore	1	202680562
cg03008165	0.0308052	parametric, equal variance	0.795626	0.854969	-0.0593427	Hypomethylated in Whole_blood	-	-	-	11	77024667
cg02721852	0.0286371	non-parametric	0.400608	0.468088	-0.06748	Hypomethylated in Whole_blood	ZFR2;MIR1268A	Body;Body	N_Shore	19	3818830
cg01781018	0.0104739	parametric, equal variance	0.817076	0.906962	-0.0898854	Hypomethylated in Whole_blood	-	-	N_Shore	3	16924563
cg01526745	0.0185897	parametric, equal variance	0.770045	0.827417	-0.0573714	Hypomethylated in Whole_blood	ASIC2	Body	-	17	32448038
cg02027079	0.0240543	parametric, equal variance	0.895187	0.842366	0.0528209	Hypermethylated in Whole_blood	HTR2A;HTR2A	TSS1500;TSS1500	-	13	47471705
cg00929254	0.0173222	parametric, equal variance	0.205549	0.145587	0.0599617	Hypermethylated in Whole_blood	STK32C	Body	S_Shore	10	134043449
cg16287373	0.0129072	non-parametric	0.476411	0.559741	-0.0833301	Hypomethylated in Whole_blood	NRIP1	5'UTR	-	21	16421300
cg19076148	0.0289983	parametric, equal variance	0.579383	0.5289	0.0504835	Hypermethylated in Whole_blood	LINC01310	Body	-	22	49287244
cg16306629	0.038166	non-parametric	0.146855	0.0933654	0.05349	Hypermethylated in Whole_blood	-	-	-	8	119128678
cg19903423	0.00330489	parametric, equal variance	0.747427	0.808799	-0.0613727	Hypomethylated in Whole_blood	LINC01570	Body	-	16	5654666
cg06485460	0.0472185	parametric, equal variance	0.533313	0.606897	-0.0735837	Hypomethylated in Whole_blood	-	-	-	18	2084004
cg26394308	0.0177577	parametric, equal variance	0.250596	0.197365	0.0532303	Hypermethylated in Whole_blood	SRP68	Body	N_Shore	17	74067861
cg26125366	0.00285148	parametric, equal variance	0.244537	0.300661	-0.0561232	Hypomethylated in Whole_blood	-	-	S_Shore	18	31806577
cg01166399	0.00326883	parametric, equal variance	0.807596	0.866949	-0.059353	Hypomethylated in Whole_blood	FAM184A;FAM184A	5'UTR;Body	-	6	119346816
cg10585698	0.0157796	parametric, equal variance	0.807904	0.874372	-0.0664683	Hypomethylated in Whole_blood	PLBD2;PLBD2	TSS1500;TSS1500	N_Shore	12	113795049
cg19477793	0.00336684	parametric, equal variance	0.745239	0.796118	-0.0508791	Hypomethylated in Whole_blood	-	-	-	17	52027331
cg18407168	0.0277434	parametric, equal variance	0.750995	0.811242	-0.0602465	Hypomethylated in Whole_blood	-	-	-	8	87179989
cg04255391	0.038166	non-parametric	0.255535	0.17987	0.0756658	Hypermethylated in Whole_blood	PLEC1;PLEC1;PLEC1;PLEC1;PLEC1;PLEC1;PLEC1;PLEC1	Body;Body;Body;Body;Body;Body;Body;Body	N_Shore	8	145008397
cg04571819	0.0185936	parametric, equal variance	0.812979	0.891592	-0.0786126	Hypomethylated in Whole_blood	PHYKPL;PHYKPL;PHYKPL;PHYKPL;PHYKPL	Body;Body;Body;Body;Body	-	5	177645550
cg15635622	0.0268994	parametric, equal variance	0.855425	0.804837	0.0505883	Hypermethylated in Whole_blood	CBFB;CBFB	Body;Body	-	16	67090504
cg21792134	0.0331203	non-parametric	0.450597	0.515216	-0.0646191	Hypomethylated in Whole_blood	IQCB1;IQCB1	Body;Body	-	3	121491382
cg15153114	0.0192542	parametric, equal variance	0.748509	0.80068	-0.0521706	Hypomethylated in Whole_blood	-	-	-	5	128418280
cg27487344	0.0179154	parametric, equal variance	0.774623	0.829623	-0.0550003	Hypomethylated in Whole_blood	POLR3E;POLR3E;POLR3E;POLR3E;POLR3E;POLR3E	Body;Body;Body;Body;Body;Body	-	16	22342579
cg17961553	0.0181328	parametric, equal variance	0.732145	0.787775	-0.0556302	Hypomethylated in Whole_blood	-	-	-	13	69322469
cg19086488	0.0465532	parametric, equal variance	0.726882	0.792351	-0.0654689	Hypomethylated in Whole_blood	C1orf210;C1orf210	TSS1500;TSS1500	-	1	43752185
cg05177308	3.35357e-05	parametric, equal variance	0.412267	0.477127	-0.06486	Hypomethylated in Whole_blood	-	-	-	12	106674076
cg06731886	0.00379117	parametric, equal variance	0.850125	0.901211	-0.0510856	Hypomethylated in Whole_blood	-	-	-	7	73284078
cg08203231	0.0075281	non-parametric	0.591936	0.541402	0.0505335	Hypermethylated in Whole_blood	ITGA2;ITGA2;ITGA2;ITGA2;ITGA2;ITGA2	Body;Body;Body;Body;Body;Body	-	5	52385556
cg00622957	0.000921775	parametric, equal variance	0.421242	0.493013	-0.071771	Hypomethylated in Whole_blood	LOC101926975	Body	-	5	142138121
cg11694510	0.00743955	parametric, equal variance	0.585018	0.639489	-0.0544717	Hypomethylated in Whole_blood	IFITM1	TSS1500	S_Shore	11	313354
cg18790427	0.00260682	parametric, equal variance	0.421111	0.47373	-0.0526186	Hypomethylated in Whole_blood	-	-	-	2	204547598
cg08203012	0.00401643	parametric, non-equal variance	0.738603	0.812179	-0.0735764	Hypomethylated in Whole_blood	-	-	-	13	113274306
cg10243266	0.0216457	parametric, equal variance	0.668276	0.730548	-0.0622725	Hypomethylated in Whole_blood	CSDAP1	Body	N_Shore	16	31579647
cg25101184	0.0127358	parametric, equal variance	0.718695	0.777629	-0.0589339	Hypomethylated in Whole_blood	RPL13AP3	TSS1500	N_Shore	14	56231604
cg12860109	0.0090573	non-parametric	0.5517	0.616781	-0.0650811	Hypomethylated in Whole_blood	NIPAL2	Body	-	8	99259528
cg06373940	9.03346e-05	parametric, equal variance	0.414652	0.480473	-0.0658213	Hypomethylated in Whole_blood	ERCC3	TSS1500	S_Shore	2	128052778
cg23457258	0.0152534	parametric, equal variance	0.736616	0.804263	-0.0676464	Hypomethylated in Whole_blood	BCL11B;BCL11B	3'UTR;3'UTR	N_Shore	14	99639683
cg06601130	0.0145371	parametric, equal variance	0.614551	0.672508	-0.0579564	Hypomethylated in Whole_blood	-	-	S_Shelf	2	10223855
cg20112147	0.000867272	parametric, equal variance	0.937651	0.886755	0.0508954	Hypermethylated in Whole_blood	FMNL2	Body	-	2	153434943
cg24855857	0.0166192	parametric, equal variance	0.532467	0.587901	-0.055434	Hypomethylated in Whole_blood	PLK2;PLK2	Body;Body	N_Shore	5	57754512
cg13773968	0.000101048	non-parametric	0.638517	0.704757	-0.0662401	Hypomethylated in Whole_blood	ITGB5	Body	-	3	124595685
cg06562969	0.00274112	parametric, equal variance	0.457466	0.571554	-0.114089	Hypomethylated in Whole_blood	EPSTI1;EPSTI1	TSS1500;TSS1500	S_Shore	13	43567153
cg00556616	0.02691	parametric, equal variance	0.769519	0.821932	-0.0524137	Hypomethylated in Whole_blood	ANKRD62	Body	-	18	12098198
cg21965723	0.0442701	parametric, equal variance	0.804057	0.863703	-0.0596457	Hypomethylated in Whole_blood	CLIP2;CLIP2	Body;Body	-	7	73800612
cg04670072	0.00548387	parametric, equal variance	0.448165	0.517197	-0.0690314	Hypomethylated in Whole_blood	-	-	-	7	45243745
cg06338429	0.0036354	parametric, equal variance	0.787359	0.845153	-0.057794	Hypomethylated in Whole_blood	-	-	-	13	46689293
cg08824227	0.0413131	parametric, equal variance	0.837916	0.785591	0.0523258	Hypermethylated in Whole_blood	-	-	-	4	105513274
cg17223615	2.34473e-05	parametric, equal variance	0.732326	0.802902	-0.0705767	Hypomethylated in Whole_blood	TRIM21	5'UTR	-	11	4414201
cg12251126	0.0314041	non-parametric	0.898574	0.7921	0.106475	Hypermethylated in Whole_blood	DEFA3;DEFA1B;DEFA1	TSS1500;TSS1500;TSS1500	-	8	6876695
cg03463293	0.0102797	parametric, equal variance	0.829416	0.896113	-0.0666968	Hypomethylated in Whole_blood	-	-	S_Shelf	15	75474265
cg24745940	5.40346e-05	parametric, equal variance	0.905702	0.967148	-0.0614466	Hypomethylated in Whole_blood	GKN1	TSS1500	-	2	69201485
cg13130398	0.0211191	non-parametric	0.872043	0.938159	-0.0661164	Hypomethylated in Whole_blood	RABGAP1L;RABGAP1L	TSS1500;Body	-	1	174844397
cg23608949	0.00860338	parametric, equal variance	0.791607	0.859941	-0.0683337	Hypomethylated in Whole_blood	MB21D2	Body	-	3	192554400
cg07253829	0.00642103	parametric, equal variance	0.364712	0.422128	-0.0574154	Hypomethylated in Whole_blood	DPPA4	1stExon	-	3	109056349
cg21858108	0.0420669	parametric, equal variance	0.218455	0.155379	0.0630759	Hypermethylated in Whole_blood	-	-	N_Shelf	12	132671062
cg25619350	0.0403389	non-parametric	0.924633	0.979492	-0.054859	Hypomethylated in Whole_blood	NR2F2-AS1	Body	-	15	96713315
cg18023041	0.036739	parametric, equal variance	0.787999	0.855498	-0.0674987	Hypomethylated in Whole_blood	NAV2;NAV2;NAV2	Body;Body;Body	-	11	19831490
cg00493617	0.00249765	parametric, equal variance	0.670704	0.736688	-0.0659835	Hypomethylated in Whole_blood	-	-	-	2	6141445
cg02248731	0.0299452	parametric, equal variance	0.74259	0.803945	-0.0613554	Hypomethylated in Whole_blood	-	-	-	11	110395067
cg03679943	0.0458422	parametric, equal variance	0.81728	0.873083	-0.0558029	Hypomethylated in Whole_blood	-	-	S_Shore	12	133024822
cg07003739	0.0218953	parametric, equal variance	0.811946	0.883513	-0.0715673	Hypomethylated in Whole_blood	KCNQ1;KCNQ1	Body;Body	-	11	2640527
cg13750929	5.27394e-06	parametric, equal variance	0.622028	0.681841	-0.0598133	Hypomethylated in Whole_blood	ZDHHC14;ZDHHC14	Body;Body	-	6	158065636
cg01464464	0.0366745	parametric, equal variance	0.642269	0.692797	-0.050528	Hypomethylated in Whole_blood	TRAF3IP2-AS1;TRAF3IP2-AS1;TRAF3IP2-AS1;TRAF3IP2;TRAF3IP2;TRAF3IP2	Body;Body;Body;Body;Body;Body	-	6	111895715
cg20545458	0.012258	parametric, equal variance	0.32398	0.378562	-0.0545819	Hypomethylated in Whole_blood	-	-	S_Shore	6	26046341
cg01912040	0.0027095	parametric, equal variance	0.672546	0.732836	-0.06029	Hypomethylated in Whole_blood	-	-	N_Shore	17	1106553
cg11195392	0.000238149	parametric, equal variance	0.644858	0.724845	-0.0799869	Hypomethylated in Whole_blood	FBXO3;FBXO3	Body;Body	-	11	33775048
cg09051837	0.0227504	parametric, equal variance	0.545876	0.610438	-0.0645614	Hypomethylated in Whole_blood	-	-	S_Shore	6	28073389
cg12684037	0.00683139	parametric, equal variance	0.772148	0.858673	-0.0865254	Hypomethylated in Whole_blood	PPRC1;PPRC1;PPRC1	Body;Body;Body	-	10	103902598
cg15972191	0.00958475	parametric, equal variance	0.788937	0.841149	-0.0522119	Hypomethylated in Whole_blood	CLN3;CLN3;CLN3;CLN3;CLN3;CLN3;APOBR	TSS1500;TSS1500;TSS1500;TSS1500;TSS1500;TSS1500;TSS1500	S_Shore	16	28504632
cg06407434	0.0331431	parametric, equal variance	0.688111	0.741073	-0.0529625	Hypomethylated in Whole_blood	LARGE;LARGE	Body;Body	Island	22	34046529
cg13085643	0.01102	parametric, equal variance	0.850161	0.779586	0.0705753	Hypermethylated in Whole_blood	-	-	-	3	151877271
cg24239961	0.0255869	parametric, equal variance	0.507975	0.581402	-0.0734267	Hypomethylated in Whole_blood	HSPA1B	TSS1500	N_Shore	6	31794472
cg00999743	0.00787991	parametric, equal variance	0.791158	0.846214	-0.0550557	Hypomethylated in Whole_blood	-	-	-	12	103572394
cg18431161	0.00247783	parametric, equal variance	0.508259	0.560173	-0.051914	Hypomethylated in Whole_blood	-	-	-	18	72779176
cg07555084	0.024639	non-parametric	0.691792	0.778924	-0.0871314	Hypomethylated in Whole_blood	-	-	-	6	27186199
cg25552017	0.0444282	parametric, equal variance	0.611251	0.683505	-0.0722535	Hypomethylated in Whole_blood	-	-	N_Shelf	1	945416
cg13710937	0.038166	non-parametric	0.960116	0.891623	0.0684934	Hypermethylated in Whole_blood	-	-	S_Shelf	14	35841403
cg19407656	0.0167457	parametric, equal variance	0.712169	0.765207	-0.0530386	Hypomethylated in Whole_blood	-	-	N_Shelf	18	76613071
cg07539248	0.0053948	parametric, equal variance	0.833446	0.883563	-0.0501171	Hypomethylated in Whole_blood	-	-	-	7	93919388
cg08763559	0.0125697	parametric, equal variance	0.682973	0.751904	-0.0689314	Hypomethylated in Whole_blood	PRELID2;PRELID2;PRELID2	Body;Body;Body	-	5	145176437
cg13155430	0.000193528	parametric, equal variance	0.801927	0.962581	-0.160654	Hypomethylated in Whole_blood	MX1	5'UTR	N_Shelf	21	42795929
cg09801012	0.0393641	parametric, equal variance	0.706908	0.807464	-0.100556	Hypomethylated in Whole_blood	SGMS1	5'UTR	-	10	52135449
cg15065340	0.0322562	parametric, equal variance	0.523069	0.602732	-0.0796628	Hypomethylated in Whole_blood	TNK2	5'UTR	N_Shelf	3	195632915
cg04941706	0.0113225	parametric, equal variance	0.503384	0.56331	-0.0599268	Hypomethylated in Whole_blood	FRMD4A	Body	-	10	14215314
cg14182339	0.0286371	non-parametric	0.850536	0.90502	-0.0544843	Hypomethylated in Whole_blood	-	-	-	3	20251471
cg10804974	0.0113372	parametric, equal variance	0.57706	0.509609	0.0674508	Hypermethylated in Whole_blood	PCDHB14	1stExon	N_Shore	5	140603270
cg21758126	0.00210306	parametric, equal variance	0.44505	0.513601	-0.0685506	Hypomethylated in Whole_blood	NR4A2	Body	N_Shore	2	157183291
cg18225311	0.0107334	parametric, equal variance	0.81425	0.877275	-0.0630244	Hypomethylated in Whole_blood	UNC84A;UNC84A	Body;Body	S_Shore	7	906450
cg01326942	0.0455074	parametric, equal variance	0.843137	0.895481	-0.0523444	Hypomethylated in Whole_blood	-	-	N_Shore	6	90596921
cg16934826	0.000902977	parametric, equal variance	0.428039	0.487066	-0.059027	Hypomethylated in Whole_blood	MAEA;MAEA;MAEA;MAEA;MAEA	Body;Body;Body;Body;Body	-	4	1294967
cg23332294	0.0290254	parametric, equal variance	0.618855	0.671213	-0.0523572	Hypomethylated in Whole_blood	-	-	-	11	107651663
cg24309470	0.0245859	parametric, equal variance	0.209829	0.150648	0.0591805	Hypermethylated in Whole_blood	VPS13D;VPS13D	Body;Body	-	1	12533615
cg12461141	0.0214483	parametric, equal variance	0.361126	0.420824	-0.0596981	Hypomethylated in Whole_blood	TRIM22	TSS1500	-	11	5710654
cg20290336	0.00323507	parametric, equal variance	0.637408	0.693287	-0.0558788	Hypomethylated in Whole_blood	CNST;CNST	5'UTR;5'UTR	-	1	246741712
cg06017158	0.00638832	parametric, equal variance	0.422943	0.491616	-0.0686734	Hypomethylated in Whole_blood	RUFY4	Body	S_Shelf	2	218901298
cg21113900	0.032347	parametric, equal variance	0.235578	0.304342	-0.0687638	Hypomethylated in Whole_blood	FLJ44606;FLJ44606	TSS200;TSS200	Island	5	126409308
cg06600200	0.0496724	parametric, equal variance	0.760832	0.811546	-0.0507141	Hypomethylated in Whole_blood	-	-	N_Shelf	19	49455351
cg12760112	0.00153829	parametric, equal variance	0.666973	0.728508	-0.0615345	Hypomethylated in Whole_blood	-	-	-	5	122087400
cg22601762	0.000285442	parametric, equal variance	0.92635	0.86731	0.0590403	Hypermethylated in Whole_blood	UBR4	Body	-	1	19526929
cg01764438	0.031008	parametric, equal variance	0.810908	0.868211	-0.0573028	Hypomethylated in Whole_blood	-	-	-	16	9170298
cg22073025	0.00142541	parametric, equal variance	0.562287	0.627647	-0.0653602	Hypomethylated in Whole_blood	-	-	-	3	147036868
cg02930667	0.00765795	parametric, equal variance	0.143682	0.198247	-0.0545652	Hypomethylated in Whole_blood	CYP27A1	Body	-	2	219671206
cg00279669	0.00219504	parametric, equal variance	0.724439	0.778835	-0.0543954	Hypomethylated in Whole_blood	-	-	-	3	101654580
cg20235510	0.0426589	parametric, equal variance	0.754687	0.812626	-0.0579394	Hypomethylated in Whole_blood	ZNF311	Body	-	6	28968251
cg20294763	0.027755	parametric, equal variance	0.873015	0.820236	0.0527788	Hypermethylated in Whole_blood	TAOK3	Body	-	12	118626781
cg17365725	0.0180068	non-parametric	0.848642	0.902881	-0.0542397	Hypomethylated in Whole_blood	D2HGDH	Body	-	2	242698748
cg11899815	0.000134882	parametric, equal variance	0.301857	0.368762	-0.0669052	Hypomethylated in Whole_blood	BLK	Body	-	8	11415578
cg18789123	0.000561911	parametric, equal variance	0.639497	0.700604	-0.0611066	Hypomethylated in Whole_blood	-	-	-	2	29174857
cg00572586	0.0135971	parametric, equal variance	0.117142	0.171789	-0.0546474	Hypomethylated in Whole_blood	PLD6	TSS200	N_Shore	17	17109740
cg03532626	0.024639	non-parametric	0.817418	0.872423	-0.055006	Hypomethylated in Whole_blood	CTNNB1;CTNNB1;CTNNB1	Body;Body;Body	-	3	41266897
cg23995459	0.00170273	parametric, equal variance	0.405928	0.339975	0.0659531	Hypermethylated in Whole_blood	ZYG11B	TSS1500	N_Shore	1	53191787
cg03778373	0.0201576	parametric, equal variance	0.793579	0.850716	-0.0571375	Hypomethylated in Whole_blood	WDR70	TSS1500	N_Shore	5	37378360
cg09090582	0.0456048	parametric, equal variance	0.315255	0.252032	0.0632224	Hypermethylated in Whole_blood	CNPY1	5'UTR	N_Shore	7	155324691
cg08035416	0.00108194	parametric, equal variance	0.560127	0.634345	-0.0742179	Hypomethylated in Whole_blood	ZACN	TSS1500	S_Shore	17	74073798
cg01333532	0.0345436	parametric, equal variance	0.827313	0.884829	-0.0575162	Hypomethylated in Whole_blood	PHLPP2	TSS1500	-	16	71749135
cg05259881	0.0220415	parametric, equal variance	0.843186	0.793096	0.05009	Hypermethylated in Whole_blood	ZNF423	Body	N_Shelf	16	49631268
cg25129798	0.0377032	parametric, equal variance	0.776174	0.840291	-0.0641172	Hypomethylated in Whole_blood	-	-	-	2	231189493
cg14870271	0.0469216	parametric, equal variance	0.330204	0.382197	-0.0519923	Hypomethylated in Whole_blood	LGALS3BP;LGALS3BP	1stExon;5'UTR	-	17	76976010
cg26295669	0.00562714	parametric, equal variance	0.769143	0.819858	-0.0507147	Hypomethylated in Whole_blood	PCDH15;PCDH15;PCDH15;PCDH15;PCDH15;PCDH15;PCDH15;PCDH15;PCDH15;PCDH15;PCDH15;PCDH15	Body;Body;Body;Body;Body;Body;Body;Body;Body;Body;Body;Body	-	10	56368156
cg25307471	0.0467424	parametric, equal variance	0.82009	0.748448	0.0716419	Hypermethylated in Whole_blood	-	-	N_Shelf	11	125436098
cg25190423	0.0299821	parametric, equal variance	0.771145	0.823032	-0.0518868	Hypomethylated in Whole_blood	FANCD2;FANCD2	Body;Body	-	3	10078691
cg00619087	0.0243308	parametric, equal variance	0.775872	0.834639	-0.0587662	Hypomethylated in Whole_blood	SRPK2;SRPK2	5'UTR;Body	-	7	104919615
cg27079262	0.0331203	non-parametric	0.858778	0.911792	-0.0530143	Hypomethylated in Whole_blood	RRP1	Body	-	21	45217067
cg09090235	0.0282889	parametric, equal variance	0.712261	0.767483	-0.0552211	Hypomethylated in Whole_blood	SUV420H2	Body	S_Shelf	19	55853962
cg22383375	0.0331203	non-parametric	0.930583	0.878785	0.0517977	Hypermethylated in Whole_blood	MEF2BNB-MEF2B;MEF2BNB-MEF2B;MEF2B;MEF2BNB-MEF2B	Body;Body;5'UTR;5'UTR	-	19	19275590
cg08975641	0.0281789	parametric, equal variance	0.718339	0.78482	-0.0664815	Hypomethylated in Whole_blood	COL5A2	Body	-	2	189959552
cg27203184	0.0177593	parametric, equal variance	0.397539	0.450035	-0.0524951	Hypomethylated in Whole_blood	C7orf51	5'UTR	S_Shore	7	100081966
cg11307363	0.00200649	parametric, equal variance	0.553779	0.486008	0.0677712	Hypermethylated in Whole_blood	BRSK2	Body	S_Shelf	11	1474588
cg05388076	0.00891333	parametric, equal variance	0.682735	0.748609	-0.0658735	Hypomethylated in Whole_blood	-	-	-	9	109606123
cg16688033	0.0459583	parametric, equal variance	0.530846	0.582395	-0.0515494	Hypomethylated in Whole_blood	EP400	Body	-	12	132450929
cg27513568	0.042997	parametric, equal variance	0.845042	0.783284	0.0617577	Hypermethylated in Whole_blood	-	-	-	12	70359551
cg18572150	0.0108321	parametric, equal variance	0.871483	0.925085	-0.0536026	Hypomethylated in Whole_blood	C17orf85	3'UTR	-	17	3712521
cg22007329	0.0363522	parametric, equal variance	0.835421	0.887197	-0.0517764	Hypomethylated in Whole_blood	PPP1R2;PPP1R2;PPP1R2	Body;Body;Body	-	3	195258736
cg17464591	0.00119825	parametric, equal variance	0.564952	0.676292	-0.11134	Hypomethylated in Whole_blood	SPACA1	TSS200	Island	6	88757368
cg13160120	0.00620325	parametric, equal variance	0.835667	0.895871	-0.0602034	Hypomethylated in Whole_blood	ADCY9	Body	-	16	4061946
cg16068104	0.000355438	parametric, equal variance	0.748406	0.804531	-0.0561247	Hypomethylated in Whole_blood	CRYM	Body	-	16	21273004
cg12497171	0.0287296	parametric, equal variance	0.695064	0.781427	-0.0863626	Hypomethylated in Whole_blood	ZNF233	TSS1500	N_Shore	19	44763334
cg02375230	0.0086701	parametric, equal variance	0.613334	0.69285	-0.0795158	Hypomethylated in Whole_blood	-	-	-	10	123469424
cg23208557	0.000619997	parametric, equal variance	0.566363	0.617003	-0.0506397	Hypomethylated in Whole_blood	-	-	-	4	124383371
cg03921008	0.0407416	parametric, equal variance	0.736689	0.804552	-0.0678628	Hypomethylated in Whole_blood	FN3K	TSS1500	N_Shore	17	80692740
cg21379099	0.00553587	parametric, equal variance	0.354629	0.447371	-0.0927413	Hypomethylated in Whole_blood	MECOM;MECOM	5'UTR;Body	-	3	169293360
cg08255374	0.0224279	parametric, equal variance	0.792601	0.85111	-0.0585084	Hypomethylated in Whole_blood	-	-	-	2	238848601
cg13837837	0.0108482	parametric, equal variance	0.882797	0.796668	0.0861288	Hypermethylated in Whole_blood	-	-	-	7	93895509
cg20396557	0.0126932	parametric, equal variance	0.551335	0.500967	0.0503671	Hypermethylated in Whole_blood	FOXP1;FOXP1;FOXP1;FOXP1;FOXP1;FOXP1;FOXP1	5'UTR;5'UTR;5'UTR;5'UTR;5'UTR;5'UTR;5'UTR	-	3	71275993
cg14950698	0.043501	parametric, equal variance	0.771559	0.826721	-0.0551618	Hypomethylated in Whole_blood	-	-	-	2	39112055
cg00462443	0.01434	parametric, equal variance	0.52672	0.577683	-0.0509626	Hypomethylated in Whole_blood	-	-	-	7	142424877
cg17513708	0.0225477	parametric, equal variance	0.667207	0.590952	0.0762547	Hypermethylated in Whole_blood	OR2G3	TSS1500	-	1	247768036
cg08625773	0.00981321	parametric, equal variance	0.861001	0.80152	0.0594815	Hypermethylated in Whole_blood	ZNRF2	Body	-	7	30371218
cg21657916	0.011653	parametric, equal variance	0.793827	0.854399	-0.0605722	Hypomethylated in Whole_blood	ME1	TSS1500	S_Shore	6	84141738
cg18790856	1.6985e-06	parametric, equal variance	0.273891	0.337861	-0.0639706	Hypomethylated in Whole_blood	-	-	-	2	37751449
cg17056995	0.0137717	parametric, equal variance	0.728729	0.779976	-0.0512473	Hypomethylated in Whole_blood	GATA6	Body	-	18	19774604
cg24240077	0.0392002	parametric, equal variance	0.796775	0.852911	-0.0561356	Hypomethylated in Whole_blood	C11orf67	Body	-	11	77574320
cg06529149	0.0188825	parametric, equal variance	0.494205	0.565821	-0.0716164	Hypomethylated in Whole_blood	-	-	S_Shore	1	4194412
cg11779949	0.0108492	non-parametric	0.42545	0.512543	-0.087093	Hypomethylated in Whole_blood	JARID2;JARID2	Body;5'UTR	-	6	15313852
cg27044944	0.0221798	parametric, equal variance	0.785097	0.858343	-0.0732465	Hypomethylated in Whole_blood	RTTN	Body	-	18	67825782
cg08787039	0.0426514	parametric, equal variance	0.400917	0.480296	-0.0793798	Hypomethylated in Whole_blood	C1orf14	Body	Island	1	182921857
cg23242561	0.000552149	parametric, equal variance	0.74066	0.832922	-0.0922625	Hypomethylated in Whole_blood	-	-	-	14	34554289
cg18777311	2.3578e-05	non-parametric	0.680517	0.745168	-0.0646511	Hypomethylated in Whole_blood	PPP4R2	Body	-	3	73093685
cg16448808	0.02082	parametric, equal variance	0.65538	0.718564	-0.0631839	Hypomethylated in Whole_blood	TENM3	Body	-	4	183338011
cg03551441	0.0339362	parametric, equal variance	0.741561	0.792724	-0.0511633	Hypomethylated in Whole_blood	EXT2;EXT2;EXT2	Body;Body;Body	-	11	44136328
cg25253080	0.0286371	non-parametric	0.875681	0.820745	0.0549352	Hypermethylated in Whole_blood	FAM107B;FAM107B	Body;5'UTR	-	10	14795564
cg08041523	0.0246858	parametric, equal variance	0.832652	0.885599	-0.0529469	Hypomethylated in Whole_blood	-	-	S_Shelf	17	74947796
cg11844607	1.54204e-07	parametric, equal variance	0.932179	0.983268	-0.0510895	Hypomethylated in Whole_blood	CARS;CARS;CARS;CARS;CARS;CARS;CARS;CARS;CARS;CARS	ExonBnd;ExonBnd;ExonBnd;ExonBnd;ExonBnd;Body;Body;Body;Body;Body	-	11	3041572
cg16096646	0.00130633	parametric, non-equal variance	0.362805	0.463843	-0.101038	Hypomethylated in Whole_blood	SYNPO2;SYNPO2	5'UTR;1stExon	-	4	119771931
cg15841062	0.0212049	parametric, equal variance	0.768822	0.710188	0.0586339	Hypermethylated in Whole_blood	NCOA1;NCOA1;NCOA1	Body;Body;Body	-	2	24925976
cg10610249	0.00213817	parametric, equal variance	0.491669	0.420633	0.0710353	Hypermethylated in Whole_blood	ANXA6;ANXA6	TSS200;Body	-	5	150521392
cg05921767	0.00389747	parametric, equal variance	0.239934	0.308265	-0.0683303	Hypomethylated in Whole_blood	CXXC5	5'UTR	S_Shelf	5	139044215
cg19129747	0.0142607	parametric, equal variance	0.749097	0.85355	-0.104453	Hypomethylated in Whole_blood	-	-	-	3	16712515
cg15548346	0.0210896	parametric, equal variance	0.686356	0.772302	-0.0859462	Hypomethylated in Whole_blood	-	-	-	16	85449611
cg20770040	0.0114667	parametric, equal variance	0.708314	0.650065	0.0582492	Hypermethylated in Whole_blood	-	-	-	10	86772359
cg05869737	0.0159818	parametric, equal variance	0.724979	0.820926	-0.0959478	Hypomethylated in Whole_blood	APPBP2;APPBP2	Body;Body	-	17	58583631
cg23816184	0.0187264	parametric, equal variance	0.729372	0.78827	-0.0588983	Hypomethylated in Whole_blood	EFCAB14	Body	-	1	47171300
cg09309979	0.034846	parametric, equal variance	0.766783	0.819826	-0.0530435	Hypomethylated in Whole_blood	FRMD4A	Body	-	10	13818133
cg25265930	0.0150437	parametric, equal variance	0.524974	0.640721	-0.115747	Hypomethylated in Whole_blood	HLA-DMB	Body	-	6	32907385
cg17084358	0.0186084	parametric, equal variance	0.885611	0.810007	0.0756036	Hypermethylated in Whole_blood	-	-	-	6	135072384
cg22626683	0.000965938	parametric, equal variance	0.452337	0.530441	-0.0781039	Hypomethylated in Whole_blood	-	-	-	1	172903051
cg02491385	0.000895064	parametric, equal variance	0.660853	0.71852	-0.0576661	Hypomethylated in Whole_blood	C17orf112	TSS1500	-	17	51062669
cg09413976	0.0480572	parametric, equal variance	0.83365	0.765863	0.067787	Hypermethylated in Whole_blood	-	-	-	15	52208068
cg07361334	0.00363509	parametric, equal variance	0.815997	0.873363	-0.0573654	Hypomethylated in Whole_blood	PIK3C2A	Body	-	11	17129511
cg24145401	0.000635761	parametric, equal variance	0.394024	0.485831	-0.0918065	Hypomethylated in Whole_blood	AIM2	TSS1500	-	1	159047177
cg14455196	0.024639	non-parametric	0.904599	0.830387	0.074212	Hypermethylated in Whole_blood	LAMA4;LAMA4;LAMA4	Body;Body;Body	-	6	112539113
cg13488090	0.00472199	parametric, non-equal variance	0.816341	0.872307	-0.0559656	Hypomethylated in Whole_blood	LPIN1;LPIN1;LPIN1;LPIN1	Body;5'UTR;Body;Body	-	2	11898503
cg20273656	0.026244	parametric, equal variance	0.592211	0.644192	-0.0519809	Hypomethylated in Whole_blood	AFAP1;AFAP1	Body;Body	-	4	7809479
cg18441950	0.00691252	parametric, equal variance	0.849074	0.905983	-0.056909	Hypomethylated in Whole_blood	-	-	-	3	119854697
cg07152828	0.0146088	parametric, equal variance	0.859683	0.910495	-0.0508121	Hypomethylated in Whole_blood	-	-	S_Shelf	16	30586481
cg17518108	0.0214664	parametric, equal variance	0.644351	0.699304	-0.0549523	Hypomethylated in Whole_blood	AZIN1-AS1;AZIN1-AS1	Body;Body	-	8	103989292
cg25271479	2.96811e-07	parametric, non-equal variance	0.169089	0.0258681	0.143221	Hypermethylated in Whole_blood	BRSK2	Body	-	11	1457346
cg22967717	0.00189108	parametric, equal variance	0.338575	0.39935	-0.060775	Hypomethylated in Whole_blood	-	-	-	5	92695561
cg06376949	0.00769976	parametric, equal variance	0.206735	0.256961	-0.0502258	Hypomethylated in Whole_blood	IFIT5	TSS1500	N_Shore	10	91173811
cg24380001	0.0322382	parametric, non-equal variance	0.324247	0.375447	-0.0511996	Hypomethylated in Whole_blood	-	-	-	15	73130652
cg22666627	0.0236292	parametric, equal variance	0.672277	0.723077	-0.0508002	Hypomethylated in Whole_blood	MACROD2	Body	-	20	14451143
cg14164839	0.0286371	non-parametric	0.613276	0.682029	-0.0687532	Hypomethylated in Whole_blood	-	-	N_Shelf	1	26823481
cg05935184	0.00295442	parametric, equal variance	0.21551	0.280396	-0.064886	Hypomethylated in Whole_blood	FMNL2	Body	-	2	153350189
cg24792245	0.0114929	parametric, equal variance	0.856274	0.803706	0.0525684	Hypermethylated in Whole_blood	WAC	TSS1500	N_Shore	10	28820367
cg21345255	0.0110028	parametric, equal variance	0.613482	0.664989	-0.051508	Hypomethylated in Whole_blood	-	-	-	7	155681996
cg19935065	0.0227794	parametric, equal variance	0.47121	0.415764	0.0554461	Hypermethylated in Whole_blood	DNTT;DNTT	TSS1500;TSS1500	-	10	98062687
cg07136909	0.0331203	non-parametric	0.648822	0.775344	-0.126523	Hypomethylated in Whole_blood	-	-	-	11	71278894
cg09526989	0.0434459	parametric, equal variance	0.475615	0.540001	-0.0643863	Hypomethylated in Whole_blood	-	-	-	8	137195146
cg15403961	0.0172237	parametric, equal variance	0.689404	0.808125	-0.118721	Hypomethylated in Whole_blood	GALNTL6	Body	-	4	173905761
cg09661437	0.0263988	parametric, equal variance	0.790144	0.867614	-0.0774699	Hypomethylated in Whole_blood	FAM214A;FAM214A	Body;Body	-	15	52960246
cg02826333	0.0238614	parametric, equal variance	0.367792	0.426919	-0.059127	Hypomethylated in Whole_blood	GABRG1	TSS1500	-	4	46127063
cg25650649	0.0270579	parametric, equal variance	0.802022	0.85897	-0.0569483	Hypomethylated in Whole_blood	-	-	-	4	164191276
cg10388306	0.00852196	parametric, equal variance	0.770167	0.852542	-0.0823752	Hypomethylated in Whole_blood	-	-	-	10	69972916
cg10453602	0.00262166	parametric, equal variance	0.242481	0.337193	-0.0947126	Hypomethylated in Whole_blood	-	-	S_Shore	2	8597867
cg08828036	0.00489148	parametric, equal variance	0.59218	0.653449	-0.0612683	Hypomethylated in Whole_blood	ATP10A	TSS1500	S_Shore	15	26109204
cg16284395	0.00996315	parametric, equal variance	0.82947	0.880197	-0.0507268	Hypomethylated in Whole_blood	-	-	-	14	94431626
cg16411479	0.0370422	parametric, equal variance	0.738586	0.78953	-0.0509445	Hypomethylated in Whole_blood	-	-	-	6	169786706
cg16905413	0.0359235	parametric, equal variance	0.813214	0.869851	-0.056637	Hypomethylated in Whole_blood	PRKCB;PRKCB	Body;Body	-	16	24185433
cg15767191	0.00317345	parametric, equal variance	0.939887	0.888433	0.0514538	Hypermethylated in Whole_blood	OR10G8	TSS1500	-	11	123900083
cg24203469	0.038166	non-parametric	0.608349	0.659412	-0.0510635	Hypomethylated in Whole_blood	LINC01162	TSS200	-	7	20874871
cg10368073	0.0012767	parametric, equal variance	0.575575	0.636101	-0.0605261	Hypomethylated in Whole_blood	TNFSF8;TNFSF8	Body;Body	-	9	117689958
cg11030829	0.00621111	non-parametric	0.360012	0.415586	-0.0555736	Hypomethylated in Whole_blood	-	-	-	1	36952758
cg07956857	0.0151747	parametric, equal variance	0.652291	0.711766	-0.0594748	Hypomethylated in Whole_blood	-	-	Island	9	106761676
cg06557406	0.0165562	parametric, equal variance	0.821799	0.874977	-0.0531789	Hypomethylated in Whole_blood	-	-	-	19	5497463
cg19255053	0.00709369	parametric, equal variance	0.831829	0.889641	-0.0578113	Hypomethylated in Whole_blood	FAM129A	TSS1500	S_Shore	1	184944109
cg02179707	0.000997982	parametric, equal variance	0.84384	0.898595	-0.0547555	Hypomethylated in Whole_blood	-	-	-	22	34336727
cg26882438	0.0307959	parametric, equal variance	0.494914	0.589281	-0.0943669	Hypomethylated in Whole_blood	PARP14	TSS1500	N_Shore	3	122399120
cg01425836	0.039681	parametric, equal variance	0.51543	0.463785	0.0516454	Hypermethylated in Whole_blood	KLF6;KLF6;KLF6;KLF6	Body;Body;Body;Body	S_Shore	10	3824373
cg23760656	0.0165402	parametric, equal variance	0.870886	0.925625	-0.0547387	Hypomethylated in Whole_blood	FERMT2;FERMT2;FERMT2	Body;Body;Body	-	14	53369722
cg00883689	0.00336352	parametric, equal variance	0.441051	0.514411	-0.0733593	Hypomethylated in Whole_blood	SPTBN1;SPTBN1	Body;Body	-	2	54802904
cg17988243	0.0213256	parametric, equal variance	0.231479	0.334787	-0.103308	Hypomethylated in Whole_blood	FRMD6-AS2;FRMD6	Body;5'UTR	-	14	51975241
cg13381110	0.00509621	non-parametric	0.492627	0.559706	-0.067079	Hypomethylated in Whole_blood	PHLPP1	Body	-	18	60646614
cg09188146	0.0419639	parametric, equal variance	0.879815	0.82326	0.056555	Hypermethylated in Whole_blood	DOCK5	Body	-	8	25182784
cg18173263	0.0216488	parametric, equal variance	0.667407	0.718862	-0.0514546	Hypomethylated in Whole_blood	PEMT;PEMT;PEMT	Body;Body;Body	Island	17	17465242
cg14918289	0.041238	parametric, equal variance	0.339105	0.276276	0.0628297	Hypermethylated in Whole_blood	ATXN7;ATXN7;ATXN7	Body;Body;Body	-	3	63968469
cg10179240	0.00439641	parametric, equal variance	0.658691	0.738695	-0.0800036	Hypomethylated in Whole_blood	KMT2E;KMT2E;KMT2E;KMT2E	ExonBnd;ExonBnd;Body;Body	-	7	104702620
cg22116100	0.0374069	parametric, equal variance	0.78512	0.839178	-0.0540579	Hypomethylated in Whole_blood	LCA5L	5'UTR	-	21	40811116
cg14051890	0.000852531	parametric, equal variance	0.65147	0.71769	-0.0662197	Hypomethylated in Whole_blood	-	-	-	11	24177596
cg01712812	0.00620391	parametric, equal variance	0.471628	0.527395	-0.0557664	Hypomethylated in Whole_blood	LOC100129461;LYRM4;LYRM4;LYRM4;LYRM4	Body;3'UTR;Body;Body;Body	N_Shore	6	5133188
cg02086204	0.00213549	non-parametric	0.644708	0.71439	-0.0696824	Hypomethylated in Whole_blood	C10orf67	Body	-	10	23620903
cg14684255	0.0457137	parametric, equal variance	0.660151	0.717316	-0.057165	Hypomethylated in Whole_blood	MIR1268A	Body	-	8	37005684
cg16733643	0.00135363	parametric, equal variance	0.559222	0.621898	-0.0626751	Hypomethylated in Whole_blood	SCMH1;SCMH1	Body;Body	-	1	41575522
cg11873772	0.0115587	parametric, equal variance	0.840689	0.7905	0.050189	Hypermethylated in Whole_blood	PDC;LOC102724919;MIR548F1	TSS200;Body;Body	-	1	186430252
cg04749725	0.00775472	parametric, equal variance	0.780839	0.841758	-0.0609188	Hypomethylated in Whole_blood	-	-	-	3	137766261
cg26793378	0.0137571	parametric, equal variance	0.51695	0.570988	-0.0540386	Hypomethylated in Whole_blood	DCC	Body	-	18	50396838
cg25215021	0.0291221	parametric, equal variance	0.802801	0.861851	-0.0590499	Hypomethylated in Whole_blood	DISC1-IT1;DISC1;DISC1;DISC1;DISC1;DISC1;DISC1;DISC1;DISC1;DISC1;TSNAX-DISC1	TSS200;Body;Body;Body;Body;Body;Body;Body;Body;Body;Body	-	1	232061571
cg13062095	0.0222814	parametric, equal variance	0.807078	0.86528	-0.0582026	Hypomethylated in Whole_blood	-	-	-	14	72307273
cg13558166	0.0211191	non-parametric	0.76525	0.712594	0.052656	Hypermethylated in Whole_blood	CDON;CDON	TSS1500;TSS1500	S_Shore	11	125933911
cg24545466	0.00313753	parametric, equal variance	0.0637803	0.123848	-0.0600675	Hypomethylated in Whole_blood	LMO2;LMO2;LMO2	TSS200;TSS200;5'UTR	S_Shore	11	33891541
cg19290821	0.0331203	non-parametric	0.5246	0.602762	-0.078162	Hypomethylated in Whole_blood	-	-	-	6	134953171
cg07226581	0.0396971	parametric, equal variance	0.600778	0.652108	-0.0513295	Hypomethylated in Whole_blood	DCAF10;DCAF10	Body;Body	-	9	37859354
cg22887103	0.00705468	parametric, equal variance	0.830022	0.887853	-0.0578313	Hypomethylated in Whole_blood	-	-	-	2	192458962
cg06887574	0.00345071	parametric, equal variance	0.764916	0.832603	-0.0676862	Hypomethylated in Whole_blood	-	-	-	18	49745732
cg04420760	0.000996336	parametric, equal variance	0.766853	0.829135	-0.0622827	Hypomethylated in Whole_blood	-	-	-	10	15223011
cg04971161	0.0263629	parametric, equal variance	0.83953	0.897356	-0.0578263	Hypomethylated in Whole_blood	FBXO34;FBXO34	5'UTR;5'UTR	-	14	55794598
cg18994166	0.0279211	parametric, equal variance	0.737261	0.805597	-0.0683359	Hypomethylated in Whole_blood	-	-	-	4	4348475
cg08041041	0.028981	parametric, equal variance	0.543132	0.620831	-0.0776983	Hypomethylated in Whole_blood	-	-	-	11	56868437
cg04843627	0.00071104	parametric, equal variance	0.687752	0.82241	-0.134659	Hypomethylated in Whole_blood	-	-	-	8	110078122
cg18778161	0.00335481	non-parametric	0.90957	0.963227	-0.0536568	Hypomethylated in Whole_blood	PACSIN1;PACSIN1	Body;Body	S_Shore	6	34500043
cg08452338	0.00158336	parametric, equal variance	0.829375	0.882298	-0.0529225	Hypomethylated in Whole_blood	WWTR1;WWTR1;WWTR1	Body;Body;Body	-	3	149271990
cg26826331	0.0157193	parametric, equal variance	0.789682	0.722118	0.0675636	Hypermethylated in Whole_blood	CAMK2D;CAMK2D;CAMK2D;CAMK2D;CAMK2D;CAMK2D	Body;Body;Body;Body;Body;Body	-	4	114677214
cg12548558	0.0354015	parametric, non-equal variance	0.434259	0.501248	-0.0669898	Hypomethylated in Whole_blood	-	-	-	1	16499875
cg23242220	0.00695822	parametric, equal variance	0.617312	0.566038	0.0512735	Hypermethylated in Whole_blood	-	-	N_Shelf	19	54020864
cg09604414	0.0121354	parametric, equal variance	0.678467	0.760714	-0.0822473	Hypomethylated in Whole_blood	EHMT2;EHMT2	Body;Body	N_Shelf	6	31862491
cg22887963	0.00739403	parametric, equal variance	0.902599	0.843518	0.0590809	Hypermethylated in Whole_blood	TFRC;TFRC	Body;Body	-	3	195798291
cg12302651	0.0225157	parametric, equal variance	0.634216	0.685496	-0.0512793	Hypomethylated in Whole_blood	DOCK1;DOCK1	Body;Body	-	10	129118697
cg16071549	0.00542948	parametric, equal variance	0.201518	0.261737	-0.0602189	Hypomethylated in Whole_blood	MAP1A;RNU6-28P	5'UTR;Body	-	15	43810782
cg11315777	0.0173361	parametric, equal variance	0.310677	0.402185	-0.0915084	Hypomethylated in Whole_blood	MAP3K7CL;MAP3K7CL;MAP3K7CL;MAP3K7CL;MAP3K7CL;MAP3K7CL;MAP3K7CL;MAP3K7CL;MAP3K7CL;MAP3K7CL;MAP3K7CL;MAP3K7CL	1stExon;1stExon;1stExon;1stExon;1stExon;1stExon;5'UTR;5'UTR;5'UTR;5'UTR;5'UTR;5'UTR	S_Shelf	21	30449989
cg13339291	0.0330205	parametric, equal variance	0.82177	0.887694	-0.0659242	Hypomethylated in Whole_blood	CCDC57	Body	-	17	80155868
cg07046237	0.00621111	non-parametric	0.723228	0.774546	-0.0513176	Hypomethylated in Whole_blood	WLS;WLS;WLS	Body;Body;Body	-	1	68687184
cg00276792	0.00104106	non-parametric	0.129648	0.00890628	0.120741	Hypermethylated in Whole_blood	-	-	Island	16	3208796
cg16930880	0.0229491	parametric, equal variance	0.780892	0.847904	-0.0670119	Hypomethylated in Whole_blood	-	-	-	2	177373410
cg03034069	0.00223886	parametric, equal variance	0.868591	0.92291	-0.0543187	Hypomethylated in Whole_blood	RYR2	Body	-	1	237430556
cg09166556	0.00335481	non-parametric	0.516663	0.596733	-0.0800701	Hypomethylated in Whole_blood	-	-	S_Shelf	1	156724277
cg25862002	0.000254755	parametric, equal variance	0.768213	0.853645	-0.0854319	Hypomethylated in Whole_blood	-	-	-	1	79083117
cg06033320	8.75441e-05	parametric, equal variance	0.509352	0.706496	-0.197144	Hypomethylated in Whole_blood	PDE7A	Body	N_Shelf	8	66750110
cg07078958	0.0129072	non-parametric	0.166246	0.230605	-0.0643591	Hypomethylated in Whole_blood	SH3BP5;SH3BP5	Body;Body	-	3	15311183
cg12294769	0.0192315	parametric, equal variance	0.355078	0.429096	-0.0740177	Hypomethylated in Whole_blood	MAP3K7CL;MAP3K7CL;MAP3K7CL;MAP3K7CL;MAP3K7CL;MAP3K7CL	5'UTR;5'UTR;5'UTR;5'UTR;5'UTR;5'UTR	S_Shelf	21	30450130
cg20074214	0.0325917	parametric, equal variance	0.844961	0.907007	-0.0620462	Hypomethylated in Whole_blood	ACTL9	TSS200	S_Shore	19	8809180
cg21423178	0.0163498	parametric, equal variance	0.852394	0.907448	-0.0550536	Hypomethylated in Whole_blood	ST8SIA6-AS1;ST8SIA6	TSS1500;Body	-	10	17428519
cg16621270	0.00143645	parametric, equal variance	0.633809	0.685577	-0.0517681	Hypomethylated in Whole_blood	CDC6	Body	-	17	38453199
cg07168940	3.79291e-05	parametric, equal variance	0.775308	0.827396	-0.0520877	Hypomethylated in Whole_blood	-	-	-	13	22748026
cg15350780	0.0320091	parametric, equal variance	0.634767	0.584466	0.0503011	Hypermethylated in Whole_blood	NDUFV2	Body	S_Shelf	18	9105577
cg03038262	0.00373593	parametric, equal variance	0.433694	0.550978	-0.117284	Hypomethylated in Whole_blood	IFITM1	3'UTR	N_Shore	11	315262
cg24188441	1.34731e-05	non-parametric	0.455883	0.404079	0.051804	Hypermethylated in Whole_blood	PPP1R2;PPP1R2;PPP1R2	Body;Body;Body	-	3	195265030
cg05942022	0.00127396	parametric, equal variance	0.553893	0.608843	-0.0549495	Hypomethylated in Whole_blood	SLC2A1	Body	-	1	43402591
cg02498886	0.00264569	parametric, equal variance	0.398966	0.450993	-0.052027	Hypomethylated in Whole_blood	RHOBTB3	TSS1500	N_Shore	5	95066236
cg21420996	0.00263347	parametric, equal variance	0.821344	0.763464	0.0578798	Hypermethylated in Whole_blood	EBF1;EBF1;EBF1	Body;Body;Body	-	5	158462156
cg05482413	0.0437876	non-parametric	0.261696	0.19664	0.0650556	Hypermethylated in Whole_blood	MOXD2	Body	-	7	141940591
cg04739200	0.00111536	parametric, equal variance	0.447694	0.528268	-0.080574	Hypomethylated in Whole_blood	MYB;MYB;MYB;MYB;MYB;MYB;MYB;MYB	Body;Body;Body;Body;Body;Body;Body;Body	-	6	135517046
cg18480477	0.0256628	parametric, equal variance	0.491785	0.546525	-0.0547407	Hypomethylated in Whole_blood	-	-	-	18	8882723
cg26219201	0.00137133	parametric, equal variance	0.770635	0.838837	-0.068202	Hypomethylated in Whole_blood	TARM1	TSS1500	-	19	54585100
cg17935214	0.0349916	parametric, equal variance	0.772778	0.828059	-0.055282	Hypomethylated in Whole_blood	-	-	S_Shelf	18	76643716
cg10182306	0.0212954	parametric, equal variance	0.768771	0.828589	-0.0598185	Hypomethylated in Whole_blood	CLCNKA;CLCNKA;CLCNKA	Body;Body;Body	-	1	16357911
cg11807261	0.048842	parametric, equal variance	0.680478	0.749421	-0.0689433	Hypomethylated in Whole_blood	-	-	-	4	13991309
cg03879629	0.00311797	parametric, equal variance	0.282509	0.386835	-0.104327	Hypomethylated in Whole_blood	-	-	-	3	46152446
cg06530991	0.0338683	parametric, equal variance	0.753987	0.831524	-0.0775365	Hypomethylated in Whole_blood	-	-	S_Shelf	1	202898906
cg15208247	0.0182706	parametric, equal variance	0.851627	0.903435	-0.051808	Hypomethylated in Whole_blood	PPPDE1	Body	-	1	244857838
cg18795522	0.00980377	parametric, equal variance	0.386003	0.438355	-0.052352	Hypomethylated in Whole_blood	-	-	-	6	142196266
cg14087309	3.16395e-05	parametric, equal variance	0.843578	0.897519	-0.0539403	Hypomethylated in Whole_blood	SGCD;SGCD;SGCD	Body;Body;Body	-	5	155818442
cg20512669	0.0377525	parametric, equal variance	0.814702	0.866903	-0.052201	Hypomethylated in Whole_blood	-	-	-	14	104768421
cg24759776	1.3433e-05	parametric, equal variance	0.872362	0.717132	0.155229	Hypermethylated in Whole_blood	MARCH1	Body	-	4	164623341
cg09183742	0.00471321	non-parametric	0.0932024	0.0228267	0.0703757	Hypermethylated in Whole_blood	COL11A1;COL11A1;COL11A1;COL11A1	Body;Body;Body;Body	-	1	103572723
cg23121049	0.0154252	parametric, equal variance	0.638077	0.690647	-0.0525697	Hypomethylated in Whole_blood	LOXHD1;LOXHD1;LOXHD1	5'UTR;Body;Body	-	18	44135901
cg05814752	0.0116011	parametric, equal variance	0.836572	0.744906	0.0916653	Hypermethylated in Whole_blood	ASB15;ASB15	Body;Body	-	7	123276157
cg15035911	0.00509621	non-parametric	0.192313	0.123159	0.0691542	Hypermethylated in Whole_blood	ARID3A	TSS1500	Island	19	924933
cg01388988	0.043711	parametric, equal variance	0.842493	0.89752	-0.0550273	Hypomethylated in Whole_blood	LOC284661	TSS200	-	1	4472067
cg00519320	0.0160306	parametric, equal variance	0.795638	0.875231	-0.0795928	Hypomethylated in Whole_blood	WDR59	TSS1500	S_Shore	16	75020429
cg03033780	0.00992674	parametric, equal variance	0.637005	0.723063	-0.0860576	Hypomethylated in Whole_blood	WRB	TSS1500	N_Shore	21	40751103
cg12358298	0.010679	parametric, equal variance	0.711926	0.790033	-0.078107	Hypomethylated in Whole_blood	RNF125	TSS1500	N_Shore	18	29597478
cg16733226	0.0224121	parametric, equal variance	0.464888	0.390816	0.0740719	Hypermethylated in Whole_blood	CAMK1D;CAMK1D	Body;Body	-	10	12447269
cg22497960	0.00683678	parametric, equal variance	0.562941	0.614107	-0.0511656	Hypomethylated in Whole_blood	-	-	-	9	66859433
cg00089528	0.0150003	parametric, equal variance	0.435023	0.340154	0.0948695	Hypermethylated in Whole_blood	-	-	N_Shore	5	180609278
cg05500904	0.00048927	parametric, equal variance	0.380055	0.433048	-0.052993	Hypomethylated in Whole_blood	RRM2;RRM2	Body;Body	S_Shelf	2	10266949
cg16872660	0.0100266	parametric, equal variance	0.249658	0.3131	-0.0634418	Hypomethylated in Whole_blood	XPR1;XPR1	Body;Body	-	1	180818378
cg07360147	0.0402161	parametric, equal variance	0.824827	0.769184	0.055643	Hypermethylated in Whole_blood	STK33;STK33;STK33;STK33	5'UTR;5'UTR;5'UTR;5'UTR	-	11	8499344
cg19392007	0.00567315	parametric, equal variance	0.66382	0.753804	-0.0899842	Hypomethylated in Whole_blood	-	-	S_Shore	17	7201176
cg11648030	0.037718	parametric, equal variance	0.711898	0.765345	-0.0534473	Hypomethylated in Whole_blood	PCED1B-AS1;PCED1B;PCED1B	Body;5'UTR;5'UTR	-	12	47605172
cg03727968	0.00348338	parametric, equal variance	0.750774	0.68733	0.063444	Hypermethylated in Whole_blood	CD247;CD247	Body;Body	-	1	167451830
cg00501592	0.00432843	parametric, equal variance	0.931677	0.878092	0.0535847	Hypermethylated in Whole_blood	ANGEL1	Body	-	14	77270793
cg24853299	0.023565	parametric, equal variance	0.842027	0.783499	0.0585278	Hypermethylated in Whole_blood	RHOBTB1;RHOBTB1;RHOBTB1;RHOBTB1	Body;5'UTR;Body;Body	-	10	62674969
cg03031322	0.0163944	parametric, equal variance	0.729328	0.81059	-0.0812616	Hypomethylated in Whole_blood	ARGFX	TSS1500	-	3	121286354
cg17073323	0.00466807	parametric, equal variance	0.814432	0.885173	-0.0707411	Hypomethylated in Whole_blood	RPL32;RPL32;RPL32	3'UTR;3'UTR;3'UTR	-	3	12876902
cg02036364	0.0109805	parametric, equal variance	0.549469	0.6195	-0.0700312	Hypomethylated in Whole_blood	NDRG4;NDRG4;NDRG4	5'UTR;5'UTR;Body	N_Shore	16	58521443
cg04213565	0.00181544	parametric, equal variance	0.306623	0.219021	0.087602	Hypermethylated in Whole_blood	-	-	-	5	35900039
cg23453954	0.0465122	parametric, non-equal variance	0.125826	0.191288	-0.0654619	Hypomethylated in Whole_blood	EIF3H	TSS1500	S_Shore	8	117768465
cg24959147	0.0325043	parametric, equal variance	0.747986	0.806966	-0.0589806	Hypomethylated in Whole_blood	-	-	-	20	60531577
cg26898932	2.03497e-05	parametric, equal variance	0.374006	0.444433	-0.0704269	Hypomethylated in Whole_blood	CCDC55	TSS1500	N_Shore	17	28442480
cg18470658	0.024639	non-parametric	0.934351	0.883489	0.0508621	Hypermethylated in Whole_blood	RAPGEF5	Body	-	7	22167670
cg05523603	0.0102293	parametric, equal variance	0.55496	0.666164	-0.111203	Hypomethylated in Whole_blood	-	-	S_Shelf	22	50973101
cg14992760	0.000462652	parametric, non-equal variance	0.812189	0.865916	-0.0537266	Hypomethylated in Whole_blood	-	-	-	8	80201028
cg10965996	0.015901	non-parametric	0.973077	0.919056	0.0540219	Hypermethylated in Whole_blood	-	-	-	1	172688016
cg12911445	0.0143041	parametric, equal variance	0.726143	0.779117	-0.0529746	Hypomethylated in Whole_blood	-	-	-	5	45029649
cg14169078	0.00149123	parametric, equal variance	0.707694	0.81124	-0.103545	Hypomethylated in Whole_blood	-	-	S_Shelf	19	40000972
cg01264131	0.00732487	parametric, equal variance	0.339647	0.414196	-0.0745488	Hypomethylated in Whole_blood	PDE7A	Body	-	8	66749125
cg11932989	0.0211191	non-parametric	0.910746	0.847805	0.0629415	Hypermethylated in Whole_blood	UBL3	Body	N_Shelf	13	30421130
cg06852746	0.00320998	parametric, equal variance	0.41092	0.465905	-0.0549852	Hypomethylated in Whole_blood	-	-	-	10	70974644
cg17422019	0.00212124	parametric, equal variance	0.869388	0.927949	-0.0585602	Hypomethylated in Whole_blood	LAMA2;LAMA2	Body;Body	-	6	129462493
cg17760043	0.00831502	parametric, equal variance	0.725766	0.833436	-0.107671	Hypomethylated in Whole_blood	FAT4	Body	-	4	126279846
cg21933772	0.0437876	non-parametric	0.91106	0.86069	0.0503695	Hypermethylated in Whole_blood	CLEC2D;CLEC2D;CLEC2D;CLEC2D;CLEC2D;CLEC2D	Body;Body;Body;Body;Body;Body	-	12	9844326
cg00335957	0.0357094	parametric, equal variance	0.840088	0.896111	-0.0560228	Hypomethylated in Whole_blood	-	-	-	5	64356187
cg24023352	0.0260322	parametric, equal variance	0.662499	0.740797	-0.0782975	Hypomethylated in Whole_blood	MAPK8	5'UTR	-	10	49540488
cg26025778	2.43402e-05	parametric, non-equal variance	0.858396	0.908661	-0.0502654	Hypomethylated in Whole_blood	-	-	-	6	78297037
cg01901274	0.000994639	parametric, equal variance	0.693054	0.773398	-0.0803439	Hypomethylated in Whole_blood	-	-	-	8	28474361
cg02434606	1.62476e-06	parametric, equal variance	0.697844	0.752538	-0.0546933	Hypomethylated in Whole_blood	-	-	-	3	153089839
cg06462760	0.0108492	non-parametric	0.956531	0.906076	0.0504545	Hypermethylated in Whole_blood	ATXN10;ATXN10	Body;Body	-	22	46201419
cg14771365	0.00208166	parametric, equal variance	0.63295	0.573634	0.0593162	Hypermethylated in Whole_blood	-	-	-	10	35274906
cg05765510	0.000120014	parametric, equal variance	0.392061	0.448332	-0.0562711	Hypomethylated in Whole_blood	-	-	-	5	2299427
cg00303429	0.00335481	non-parametric	0.474714	0.526843	-0.0521293	Hypomethylated in Whole_blood	-	-	-	7	13782482
cg26662969	0.0256184	parametric, equal variance	0.671866	0.732343	-0.0604775	Hypomethylated in Whole_blood	PARD3	Body	-	10	34994129
cg02501418	0.00153752	parametric, equal variance	0.635101	0.695788	-0.0606867	Hypomethylated in Whole_blood	MESTIT1;MEST;MEST;MEST	Body;TSS1500;5'UTR;TSS1500	Island	7	130130740
cg21206050	0.00024121	parametric, equal variance	0.134735	0.186109	-0.0513747	Hypomethylated in Whole_blood	-	-	-	13	80742436
cg19870584	0.000775943	parametric, equal variance	0.410855	0.462025	-0.0511698	Hypomethylated in Whole_blood	CLCN7;CLCN7	Body;Body	N_Shelf	16	1522109
cg00137323	0.0090573	non-parametric	0.878082	0.935629	-0.0575468	Hypomethylated in Whole_blood	CPEB3;CPEB3	Body;Body	-	10	93874460
cg18555295	0.0239254	parametric, equal variance	0.66571	0.718948	-0.0532373	Hypomethylated in Whole_blood	TRDMT1	Body	-	10	17211572
cg15691119	0.00341537	parametric, equal variance	0.61476	0.667066	-0.0523052	Hypomethylated in Whole_blood	-	-	-	2	129735910
cg25213418	0.0326965	parametric, equal variance	0.733752	0.831304	-0.0975526	Hypomethylated in Whole_blood	TAOK1;TAOK1	5'UTR;5'UTR	-	17	27773707
cg11855188	0.0169891	parametric, equal variance	0.781711	0.832839	-0.0511284	Hypomethylated in Whole_blood	-	-	-	7	56637083
cg23942310	0.0199524	parametric, equal variance	0.831943	0.89817	-0.0662261	Hypomethylated in Whole_blood	ZFAND4;ZFAND4;ZFAND4;ZFAND4	Body;Body;Body;Body	-	10	46117671
cg21751047	0.0286494	parametric, equal variance	0.812441	0.736768	0.0756731	Hypermethylated in Whole_blood	SYNJ2BP-COX16;SYNJ2BP-COX16;SYNJ2BP;SYNJ2BP-COX16	TSS1500;TSS1500;TSS1500;TSS1500	-	14	70884510
cg02226953	0.0251209	parametric, equal variance	0.813227	0.883399	-0.0701721	Hypomethylated in Whole_blood	-	-	-	7	150525449
cg05295427	0.0223934	parametric, equal variance	0.466758	0.523047	-0.0562892	Hypomethylated in Whole_blood	-	-	N_Shore	14	62330970
cg26465402	0.00466873	parametric, equal variance	0.429653	0.486502	-0.0568496	Hypomethylated in Whole_blood	ADCY2	Body	-	5	7803274
cg08362102	0.00549027	parametric, equal variance	0.248593	0.300437	-0.0518437	Hypomethylated in Whole_blood	ANP32A	Body	-	15	69087774
cg06653796	0.00333476	parametric, equal variance	0.28176	0.228948	0.0528115	Hypermethylated in Whole_blood	LIME1	TSS200	N_Shore	20	62367805
cg16752652	0.00338079	parametric, equal variance	0.115147	0.19529	-0.0801428	Hypomethylated in Whole_blood	SLC12A2;FLJ33630	1stExon;TSS1500	Island	5	127420219
cg01534799	0.0344162	parametric, equal variance	0.815905	0.876372	-0.0604677	Hypomethylated in Whole_blood	FLYWCH1;FLYWCH1	TSS1500;TSS1500	N_Shore	16	2961000
cg26829471	0.00788098	parametric, equal variance	0.370082	0.422925	-0.0528436	Hypomethylated in Whole_blood	LINC00536	Body	-	8	117140584
cg03088741	0.00621111	non-parametric	0.691503	0.742877	-0.0513743	Hypomethylated in Whole_blood	RBM33	Body	-	7	155524312
cg24332570	0.00127024	parametric, equal variance	0.777618	0.828237	-0.0506182	Hypomethylated in Whole_blood	ANK3	Body	-	10	62083027
cg12633274	0.0075281	non-parametric	0.62704	0.711108	-0.0840681	Hypomethylated in Whole_blood	TRIM24;TRIM24	Body;Body	-	7	138249847
cg14435724	0.0062085	parametric, equal variance	0.865779	0.920027	-0.0542475	Hypomethylated in Whole_blood	CCDC84;CCDC84;CCDC84;CCDC84	Body;Body;Body;Body	-	11	118879227
cg23091309	0.00509621	non-parametric	0.682136	0.75993	-0.0777941	Hypomethylated in Whole_blood	EDIL3;EDIL3	Body;Body	-	5	83385013
cg02191615	0.00119101	parametric, equal variance	0.834861	0.736608	0.0982533	Hypermethylated in Whole_blood	-	-	-	6	15894059
cg25389187	0.0153318	parametric, equal variance	0.77565	0.84012	-0.0644702	Hypomethylated in Whole_blood	FBXW7;FBXW7	5'UTR;5'UTR	-	4	153355136
cg06821966	0.0090573	non-parametric	0.722986	0.774849	-0.051863	Hypomethylated in Whole_blood	GPM6A;GPM6A;GPM6A;GPM6A;GPM6A;GPM6A	Body;Body;Body;Body;Body;Body	-	4	176669545
cg13090220	0.0156166	parametric, equal variance	0.768179	0.824471	-0.0562916	Hypomethylated in Whole_blood	TMEM132D	Body	N_Shore	12	130338646
cg09926783	0.0284919	parametric, equal variance	0.829552	0.900691	-0.071139	Hypomethylated in Whole_blood	FGF7;C15orf33	Body;Body	-	15	49716645
cg22282916	0.0011715	parametric, equal variance	0.460274	0.530466	-0.0701926	Hypomethylated in Whole_blood	PACSIN2;PACSIN2	TSS1500;5'UTR	-	22	43357102
cg27033465	0.000303294	parametric, equal variance	0.136807	0.188388	-0.0515813	Hypomethylated in Whole_blood	EEA1	TSS1500	S_Shore	12	93323943
cg09213710	0.000597511	parametric, equal variance	0.421305	0.485673	-0.0643675	Hypomethylated in Whole_blood	-	-	-	9	107953895
cg04176813	0.000122153	parametric, equal variance	0.83533	0.885704	-0.0503736	Hypomethylated in Whole_blood	-	-	-	6	37017355
cg11579421	0.00159353	parametric, equal variance	0.325803	0.377942	-0.0521383	Hypomethylated in Whole_blood	PWWP2B;PWWP2B	Body;Body	S_Shore	10	134211857
cg06192883	9.14209e-05	parametric, equal variance	0.263309	0.20064	0.0626694	Hypermethylated in Whole_blood	MYO5C	Body	-	15	52554171
cg26976338	0.00701144	parametric, equal variance	0.770639	0.821514	-0.0508751	Hypomethylated in Whole_blood	-	-	-	6	2382777
cg00737992	0.0073161	parametric, equal variance	0.692979	0.767739	-0.0747595	Hypomethylated in Whole_blood	GCNT7;C20orf106	5'UTR;TSS1500	-	20	55098859
cg13575784	0.00504154	parametric, equal variance	0.567631	0.626903	-0.0592717	Hypomethylated in Whole_blood	-	-	-	1	22764356
cg16361775	0.00041775	parametric, equal variance	0.457157	0.526722	-0.0695645	Hypomethylated in Whole_blood	-	-	-	4	66567883
cg01835013	0.00122671	parametric, equal variance	0.863392	0.915381	-0.0519889	Hypomethylated in Whole_blood	IFI27;IFI27;IFI27;IFI27;IFI27;IFI27;IFI27;IFI27;IFI27;IFI27;IFI27;IFI27;IFI27;IFI27;IFI27;IFI27;IFI27;IFI27	5'UTR;5'UTR;Body;Body;Body;Body;Body;Body;Body;Body;ExonBnd;ExonBnd;ExonBnd;ExonBnd;ExonBnd;ExonBnd;ExonBnd;ExonBnd	-	14	94578103
cg16138181	0.00940731	parametric, equal variance	0.673825	0.728733	-0.0549079	Hypomethylated in Whole_blood	-	-	S_Shelf	1	22930977
cg25172788	0.00026186	parametric, equal variance	0.848166	0.909653	-0.0614869	Hypomethylated in Whole_blood	RMI1	5'UTR	-	9	86606890
cg19112344	0.0180257	parametric, equal variance	0.738372	0.828031	-0.0896591	Hypomethylated in Whole_blood	-	-	-	20	23427172
cg02114909	0.00166226	parametric, equal variance	0.121359	0.172299	-0.0509401	Hypomethylated in Whole_blood	YWHAE;YWHAE	Body;Body	-	17	1294652
cg14532218	0.0347538	parametric, equal variance	0.797765	0.865017	-0.0672526	Hypomethylated in Whole_blood	-	-	-	15	46241811
cg21005459	1.93027e-06	parametric, non-equal variance	0.600183	0.662172	-0.0619891	Hypomethylated in Whole_blood	CD2AP	Body	S_Shelf	6	47449361
cg21821108	0.00363992	parametric, equal variance	0.803164	0.876552	-0.0733885	Hypomethylated in Whole_blood	ARHGEF7;ARHGEF7;ARHGEF7;ARHGEF7;ARHGEF7	Body;Body;Body;Body;Body	-	13	111871461
cg24384817	0.0276256	parametric, equal variance	0.837486	0.891096	-0.0536098	Hypomethylated in Whole_blood	FCHSD1	Body	-	5	141022405
cg26363053	0.0383558	parametric, equal variance	0.153508	0.216626	-0.0631175	Hypomethylated in Whole_blood	-	-	-	10	119478684
cg15544765	0.0124182	parametric, equal variance	0.502007	0.610398	-0.108391	Hypomethylated in Whole_blood	LRP1B	Body	-	2	142254537
cg07641540	0.0117337	parametric, equal variance	0.825215	0.881843	-0.0566278	Hypomethylated in Whole_blood	-	-	-	8	71452716
cg18843803	0.0102406	non-parametric	0.804818	0.862426	-0.0576075	Hypomethylated in Whole_blood	TSHZ3	Body	-	19	31799406
cg17812664	0.0286371	non-parametric	0.404717	0.465505	-0.0607881	Hypomethylated in Whole_blood	-	-	S_Shelf	10	104957217
cg16991671	0.00723102	parametric, equal variance	0.672558	0.7566	-0.0840417	Hypomethylated in Whole_blood	GMFB	TSS1500	S_Shore	14	54956552
cg25716820	0.000864924	parametric, non-equal variance	0.838031	0.907523	-0.0694916	Hypomethylated in Whole_blood	BRUNOL5	3'UTR	S_Shelf	19	3295708
cg09393551	0.0115909	parametric, equal variance	0.818812	0.877015	-0.0582023	Hypomethylated in Whole_blood	HEATR5A	Body	-	14	31764703
cg25229252	0.0273895	parametric, equal variance	0.819786	0.874498	-0.054712	Hypomethylated in Whole_blood	SEMA3F	Body	-	3	50217543
cg15085729	0.00411474	parametric, equal variance	0.72489	0.778459	-0.0535688	Hypomethylated in Whole_blood	-	-	-	12	4593839
cg16867680	0.0167677	parametric, equal variance	0.078163	0.128812	-0.0506489	Hypomethylated in Whole_blood	-	-	-	6	47382645
cg09535795	0.0235164	parametric, equal variance	0.7495	0.824251	-0.0747511	Hypomethylated in Whole_blood	PCNA	5'UTR	S_Shore	20	5102373
cg04165656	0.0371437	parametric, equal variance	0.280095	0.225309	0.0547862	Hypermethylated in Whole_blood	TMEM229A;TMEM229A	3'UTR;1stExon	N_Shore	7	123671741
cg24710995	0.0191237	parametric, equal variance	0.832101	0.887787	-0.055686	Hypomethylated in Whole_blood	-	-	-	1	198431936
cg23601736	0.0410615	parametric, equal variance	0.760418	0.831353	-0.0709347	Hypomethylated in Whole_blood	DDX59	Body	-	1	200615779
cg15033108	0.000421035	non-parametric	0.900875	0.976147	-0.0752719	Hypomethylated in Whole_blood	LINC01517	Body	-	10	29055152
cg04423025	0.00257835	parametric, equal variance	0.848788	0.902516	-0.0537281	Hypomethylated in Whole_blood	PRCP;PRCP	Body;Body	-	11	82542561
cg16402757	0.0393167	non-parametric	0.637662	0.394151	0.243511	Hypermethylated in Whole_blood	CUL2;CUL2;CUL2;CUL2	Body;Body;Body;Body	-	10	35311004
cg15100757	0.0159618	parametric, equal variance	0.43974	0.512448	-0.0727084	Hypomethylated in Whole_blood	CFHR4;CFHR4;CFHR4	Body;Body;Body	-	1	196866477
cg22320795	0.0491972	parametric, equal variance	0.446474	0.498708	-0.0522333	Hypomethylated in Whole_blood	CLEC19A	Body	-	16	19316499
cg00156232	0.0057861	parametric, equal variance	0.574841	0.628726	-0.0538856	Hypomethylated in Whole_blood	VKORC1L1;VKORC1L1	Body;Body	-	7	65417317
cg24679684	0.00261841	parametric, equal variance	0.531353	0.631734	-0.100381	Hypomethylated in Whole_blood	CTH;CTH;CTH	Body;Body;Body	S_Shore	1	70878026
cg12958569	0.00323469	parametric, equal variance	0.79888	0.848902	-0.0500214	Hypomethylated in Whole_blood	-	-	-	18	49146678
cg24508561	0.0437876	non-parametric	0.0452635	0.0969824	-0.0517189	Hypomethylated in Whole_blood	RDX	5'UTR	Island	11	110166605
cg03553692	0.0261778	parametric, equal variance	0.377669	0.302763	0.0749065	Hypermethylated in Whole_blood	-	-	-	19	57237460
cg08443426	0.00481256	parametric, equal variance	0.720562	0.781801	-0.0612382	Hypomethylated in Whole_blood	DCC	Body	-	18	49921330
cg19340390	0.038166	non-parametric	0.108882	0.171281	-0.0623991	Hypomethylated in Whole_blood	WDR86	Body	-	7	151087656
cg20328920	0.00293295	parametric, equal variance	0.623638	0.682168	-0.0585296	Hypomethylated in Whole_blood	TMEM117;TMEM117;TMEM117;TMEM117	Body;Body;Body;Body	-	12	44768828
cg11317199	0.036419	parametric, equal variance	0.612109	0.53624	0.0758691	Hypermethylated in Whole_blood	TRIM14;TRIM14;TRIM14;TRIM14	Body;Body;Body;Body	Island	9	100850391
cg09179916	1.76704e-05	parametric, non-equal variance	0.869175	0.940186	-0.0710113	Hypomethylated in Whole_blood	EGFLAM;EGFLAM;EGFLAM;EGFLAM	Body;5'UTR;Body;Body	-	5	38445834
cg16906105	0.0112726	parametric, equal variance	0.749741	0.825815	-0.0760747	Hypomethylated in Whole_blood	-	-	-	3	127558073
cg04927537	0.0466648	parametric, equal variance	0.40013	0.473171	-0.0730412	Hypomethylated in Whole_blood	LGALS3BP	TSS200	-	17	76976091
cg20443413	0.0220728	parametric, equal variance	0.713564	0.786541	-0.0729778	Hypomethylated in Whole_blood	SGK1	Body	-	6	134528778
cg04542911	0.0368284	parametric, equal variance	0.453193	0.510383	-0.0571903	Hypomethylated in Whole_blood	PF4V1	Body	Island	4	74719306
cg08663007	0.0121178	parametric, equal variance	0.676779	0.741417	-0.0646384	Hypomethylated in Whole_blood	FRG2C	Body	N_Shelf	3	75714447
cg13941235	0.0286371	non-parametric	0.414169	0.484293	-0.0701241	Hypomethylated in Whole_blood	RXRA	Body	-	9	137270186
cg06234970	0.00292397	parametric, equal variance	0.883298	0.787657	0.0956416	Hypermethylated in Whole_blood	ZC3H18	Body	-	16	88679642
cg24627737	0.00304574	parametric, equal variance	0.765604	0.852403	-0.0867988	Hypomethylated in Whole_blood	-	-	-	4	166272578
cg08805995	0.0108492	non-parametric	0.894282	0.954915	-0.0606333	Hypomethylated in Whole_blood	-	-	-	10	15224726
cg01240772	0.00730996	parametric, equal variance	0.827379	0.878355	-0.0509763	Hypomethylated in Whole_blood	-	-	-	15	96608074
cg10593816	0.0175998	parametric, equal variance	0.75189	0.825775	-0.0738849	Hypomethylated in Whole_blood	NDUFA12	TSS1500	S_Shore	12	95397809
cg14414154	0.00131314	parametric, equal variance	0.384384	0.43544	-0.0510562	Hypomethylated in Whole_blood	APP;APP;APP;APP;APP	Body;Body;Body;Body;Body	N_Shelf	21	27538021
cg06183295	0.0211014	parametric, equal variance	0.679474	0.753071	-0.0735968	Hypomethylated in Whole_blood	-	-	-	3	108855390
cg16652817	0.00751795	parametric, equal variance	0.393187	0.482677	-0.08949	Hypomethylated in Whole_blood	-	-	Island	7	54956598
cg25460386	2.9187e-06	parametric, non-equal variance	0.796083	0.850013	-0.0539295	Hypomethylated in Whole_blood	-	-	-	14	56807812
cg14020740	0.00182956	parametric, equal variance	0.809353	0.865349	-0.0559959	Hypomethylated in Whole_blood	-	-	-	7	10676720
cg03644971	0.00632465	parametric, equal variance	0.828362	0.725785	0.102577	Hypermethylated in Whole_blood	-	-	S_Shelf	7	134900650
cg24851906	0.0321829	parametric, equal variance	0.832273	0.885956	-0.0536833	Hypomethylated in Whole_blood	-	-	Island	6	168613133
cg26869609	0.0111995	parametric, equal variance	0.783178	0.853397	-0.0702193	Hypomethylated in Whole_blood	TMCC1;TMCC1	Body;Body	-	3	129515232
cg18914029	0.024639	non-parametric	0.21507	0.269717	-0.0546461	Hypomethylated in Whole_blood	PRLHR	Body	Island	10	120353878
cg11359770	0.00685782	parametric, equal variance	0.799347	0.871922	-0.0725747	Hypomethylated in Whole_blood	RAB10	Body	-	2	26304137
cg20925075	0.0357841	parametric, equal variance	0.809153	0.863416	-0.0542623	Hypomethylated in Whole_blood	C11orf80;C11orf80	5'UTR;Body	S_Shelf	11	66515238
cg23958704	0.0238389	parametric, equal variance	0.340887	0.411407	-0.0705195	Hypomethylated in Whole_blood	-	-	Island	8	103750999
cg06268161	0.0171425	parametric, equal variance	0.406518	0.353873	0.0526443	Hypermethylated in Whole_blood	PCDHB13	1stExon	Island	5	140595879
cg03080426	0.000143379	parametric, equal variance	0.0899506	0.140983	-0.0510321	Hypomethylated in Whole_blood	MDM2;MDM2;MDM2;MDM2;MDM2	Body;Body;Body;Body;Body	-	12	69224184
cg05637792	0.0056969	parametric, equal variance	0.628935	0.679816	-0.050881	Hypomethylated in Whole_blood	DLGAP1;DLGAP1	5'UTR;5'UTR	-	18	4152429
cg25286849	0.0129072	non-parametric	0.564432	0.696753	-0.132321	Hypomethylated in Whole_blood	-	-	-	8	6115111
cg22128954	0.0197003	parametric, equal variance	0.845196	0.782793	0.0624027	Hypermethylated in Whole_blood	-	-	S_Shore	1	165087522
cg21069139	0.0211191	non-parametric	0.620635	0.670712	-0.0500764	Hypomethylated in Whole_blood	-	-	-	1	115091976
cg03899374	0.0495652	parametric, equal variance	0.665719	0.725884	-0.0601658	Hypomethylated in Whole_blood	-	-	-	20	55734666
cg23489195	0.0261718	parametric, equal variance	0.844419	0.789692	0.0547273	Hypermethylated in Whole_blood	-	-	-	5	132184157
cg09723776	0.00294111	parametric, equal variance	0.565184	0.618527	-0.0533423	Hypomethylated in Whole_blood	NSMCE2	Body	-	8	126320143
cg03507930	9.85028e-05	parametric, equal variance	0.795318	0.866217	-0.0708986	Hypomethylated in Whole_blood	BAZ2B;BAZ2B	Body;Body	-	2	160183703
cg00335735	0.003318	parametric, equal variance	0.627396	0.682106	-0.0547099	Hypomethylated in Whole_blood	EPHA4	Body	-	2	222355484
cg01375437	0.00839629	parametric, equal variance	0.77698	0.860765	-0.0837849	Hypomethylated in Whole_blood	LINC01501	Body	-	9	93253374
cg03431166	6.39973e-05	non-parametric	0.517286	0.578732	-0.0614457	Hypomethylated in Whole_blood	CD86;CD86;CD86;CD86;CD86	5'UTR;Body;Body;Body;Body	-	3	121811457
cg04395689	0.00024876	parametric, equal variance	0.222095	0.304494	-0.0823991	Hypomethylated in Whole_blood	ATP6V1B2	TSS1500	N_Shore	8	20054372
cg08933276	0.0138932	parametric, equal variance	0.700838	0.642823	0.0580154	Hypermethylated in Whole_blood	GNA12	3'UTR	-	7	2770410
cg21143441	0.00206671	parametric, equal variance	0.747155	0.812825	-0.0656696	Hypomethylated in Whole_blood	C17orf44	Body	N_Shore	17	8124011
cg08987249	0.00657096	parametric, equal variance	0.688168	0.746327	-0.0581583	Hypomethylated in Whole_blood	-	-	-	16	64462073
cg25947600	0.016642	parametric, equal variance	0.793611	0.877467	-0.0838561	Hypomethylated in Whole_blood	-	-	S_Shore	19	48676053
cg04592413	0.000764599	non-parametric	0.221737	0.291068	-0.0693314	Hypomethylated in Whole_blood	-	-	-	2	8379999
cg05743750	0.000354108	parametric, equal variance	0.427024	0.477226	-0.0502025	Hypomethylated in Whole_blood	ABTB2	Body	-	11	34331548
cg26296524	0.0196749	parametric, equal variance	0.768695	0.849509	-0.0808134	Hypomethylated in Whole_blood	KIAA1026;KIAA1026	Body;Body	N_Shelf	1	15124175
cg16589944	0.00237068	parametric, equal variance	0.892013	0.839859	0.052154	Hypermethylated in Whole_blood	-	-	-	19	52616004
cg07693631	4.09515e-05	parametric, equal variance	0.79735	0.860739	-0.0633881	Hypomethylated in Whole_blood	-	-	-	5	2626520
cg19705840	0.00292736	parametric, equal variance	0.887357	0.824986	0.0623707	Hypermethylated in Whole_blood	-	-	-	8	121065704
cg07205286	0.0197666	parametric, equal variance	0.287831	0.354278	-0.0664468	Hypomethylated in Whole_blood	C5orf66;PITX1	TSS1500;Body	S_Shore	5	134368217
cg16086021	8.54664e-08	parametric, non-equal variance	0.853524	0.917116	-0.0635926	Hypomethylated in Whole_blood	-	-	-	13	59161686
cg12488111	0.0317204	parametric, equal variance	0.350662	0.408969	-0.0583071	Hypomethylated in Whole_blood	CRIP2	Body	Island	14	105945699
cg26394600	0.0049698	parametric, non-equal variance	0.365278	0.305463	0.0598148	Hypermethylated in Whole_blood	-	-	-	5	111940952
cg00574307	0.000746775	parametric, non-equal variance	0.868182	0.929623	-0.0614417	Hypomethylated in Whole_blood	DCT;DCT	Body;Body	-	13	95096100
cg10177518	0.0286371	non-parametric	0.471807	0.561603	-0.0897959	Hypomethylated in Whole_blood	-	-	-	15	26480873
cg14360872	0.0202524	parametric, equal variance	0.80292	0.868947	-0.066027	Hypomethylated in Whole_blood	PARP11;PARP11;PARP11;PARP11	5'UTR;5'UTR;Body;Body	N_Shore	12	3980498
cg21928820	0.0360375	parametric, equal variance	0.856514	0.907409	-0.0508953	Hypomethylated in Whole_blood	ST7;ST7	Body;Body	-	7	116608536
cg13308137	0.00268452	non-parametric	0.184054	0.0652837	0.11877	Hypermethylated in Whole_blood	CUGBP1	5'UTR	-	11	47528955
cg08212784	0.0326147	parametric, equal variance	0.642544	0.581844	0.0606997	Hypermethylated in Whole_blood	C6orf165	Body	-	6	88145366
cg22708112	0.038166	non-parametric	0.72576	0.817378	-0.0916186	Hypomethylated in Whole_blood	GCOM1;GCOM1;GCOM1;GCOM1	TSS1500;TSS1500;TSS1500;TSS1500	N_Shore	15	57883392
cg06223290	0.0104599	parametric, equal variance	0.758466	0.8405	-0.0820342	Hypomethylated in Whole_blood	-	-	-	22	47686520
cg02775353	0.0249344	parametric, equal variance	0.676059	0.737146	-0.0610862	Hypomethylated in Whole_blood	CUX1;CUX1;CUX1	Body;Body;Body	-	7	101814109
cg04024827	0.0170504	parametric, equal variance	0.197822	0.24853	-0.0507088	Hypomethylated in Whole_blood	FLJ12825	Body	N_Shore	12	54454163
cg07690796	0.0380714	parametric, equal variance	0.776765	0.829982	-0.0532167	Hypomethylated in Whole_blood	SCARB1;SCARB1	Body;Body	S_Shore	12	125301012
cg07953307	0.0290174	parametric, equal variance	0.727089	0.783329	-0.0562403	Hypomethylated in Whole_blood	LAT;LAT;LAT;LAT	Body;Body;Body;Body	-	16	29000920
cg10109590	0.0244788	parametric, equal variance	0.823274	0.885508	-0.0622343	Hypomethylated in Whole_blood	RIN3	Body	-	14	93090866
cg24864860	0.0410457	parametric, equal variance	0.652926	0.706216	-0.0532899	Hypomethylated in Whole_blood	PTPN3;PTPN3	5'UTR;5'UTR	-	9	112239058
cg22404741	0.0214023	parametric, equal variance	0.783988	0.86002	-0.0760316	Hypomethylated in Whole_blood	-	-	-	14	101646966
cg26880200	1.34644e-05	parametric, equal variance	0.563899	0.620767	-0.0568679	Hypomethylated in Whole_blood	NOTCH3	Body	S_Shore	19	15292775
cg10122294	0.0294562	parametric, equal variance	0.450306	0.502016	-0.0517099	Hypomethylated in Whole_blood	TSNAX-DISC1;DISC1;DISC1;DISC1;TSNAX-DISC1;DISC1;DISC1;DISC1;DISC1;TSNAX-DISC1;DISC1;DISC1;TSNAX-DISC1;DISC1;TSNAX-DISC1;DISC1;DISC1;DISC1;DISC1;DISC1;TSNAX-DISC1;TSNAX-DISC1;DISC1;DISC1;DISC1;DISC1;DISC1;TSNAX-DISC1;DISC1;DISC1;DISC1	Body;Body;Body;Body;Body;Body;Body;Body;Body;Body;Body;Body;Body;Body;Body;Body;Body;Body;Body;Body;Body;Body;Body;Body;Body;Body;Body;Body;Body;Body;Body	S_Shore	1	231765076
cg09335850	9.2638e-05	parametric, equal variance	0.734612	0.795943	-0.0613311	Hypomethylated in Whole_blood	-	-	-	3	5307317
cg20660162	0.0258305	parametric, equal variance	0.72784	0.803312	-0.075472	Hypomethylated in Whole_blood	DNMT3L;DNMT3L	Body;Body	S_Shore	21	45680069
cg20106822	0.0180068	non-parametric	0.870036	0.927051	-0.057015	Hypomethylated in Whole_blood	MYOM2	Body	-	8	2086118
cg00267286	0.00309692	parametric, equal variance	0.640881	0.715952	-0.0750708	Hypomethylated in Whole_blood	C1QL3	TSS200	S_Shore	10	16564187
cg13213649	0.00039863	parametric, equal variance	0.606429	0.677693	-0.0712649	Hypomethylated in Whole_blood	-	-	-	19	46431427
cg13062138	0.00213549	non-parametric	0.71809	0.789032	-0.070942	Hypomethylated in Whole_blood	-	-	-	5	84374644
cg18435476	0.00523774	parametric, equal variance	0.766216	0.824823	-0.0586066	Hypomethylated in Whole_blood	C1orf125;C1orf125	Body;Body	-	1	179459849
cg26188658	0.000861532	parametric, equal variance	0.886731	0.948853	-0.0621213	Hypomethylated in Whole_blood	PAPPA2;PAPPA2	Body;Body	-	1	176657626
cg01184930	0.00953241	parametric, equal variance	0.628838	0.562237	0.0666008	Hypermethylated in Whole_blood	TMEM178B	Body	S_Shore	7	140776502
cg03296100	0.00237177	parametric, equal variance	0.693154	0.762645	-0.0694912	Hypomethylated in Whole_blood	-	-	S_Shore	2	65093307
cg08362206	0.0016774	non-parametric	0.814733	0.755565	0.0591677	Hypermethylated in Whole_blood	PCDHA6;PCDHA2;PCDHA1;PCDHA1;PCDHA6;PCDHA5;PCDHA3;PCDHA4;PCDHA6	Body;Body;Body;Body;1stExon;Body;Body;Body;1stExon	S_Shore	5	140210033
cg04404246	0.00314954	parametric, equal variance	0.158852	0.098888	0.059964	Hypermethylated in Whole_blood	-	-	-	3	152307607
cg13780089	0.0437876	non-parametric	0.748323	0.696233	0.0520899	Hypermethylated in Whole_blood	-	-	-	4	14164719
cg22389991	0.0156777	parametric, equal variance	0.776199	0.853554	-0.0773556	Hypomethylated in Whole_blood	NAPG	Body	-	18	10544347
cg19952067	0.0217753	parametric, equal variance	0.871362	0.809054	0.0623083	Hypermethylated in Whole_blood	C12orf41;SNORA2B	Body;TSS1500	-	12	49062856
cg27370248	0.00779489	parametric, equal variance	0.632514	0.712216	-0.0797023	Hypomethylated in Whole_blood	RAB27A	5'UTR	N_Shelf	15	55579397
cg14913839	0.0152886	non-parametric	0.971177	0.913931	0.0572455	Hypermethylated in Whole_blood	-	-	-	2	38749373
cg08903425	0.00179656	parametric, equal variance	0.404769	0.46909	-0.0643202	Hypomethylated in Whole_blood	CACNA1E	Body	-	1	181552984
cg16133872	0.0464907	parametric, equal variance	0.627763	0.68137	-0.0536071	Hypomethylated in Whole_blood	-	-	-	11	1918744
cg12962078	0.038166	non-parametric	0.150567	0.230289	-0.0797219	Hypomethylated in Whole_blood	-	-	N_Shore	2	119610113
cg03264748	0.038166	non-parametric	0.820233	0.895925	-0.0756916	Hypomethylated in Whole_blood	-	-	-	9	137337338
cg24941047	0.027712	parametric, equal variance	0.752698	0.804213	-0.0515144	Hypomethylated in Whole_blood	MESTIT1;MEST;MEST;MEST	Body;TSS1500;5'UTR;TSS1500	N_Shore	7	130130588
cg22082462	0.0446659	parametric, equal variance	0.409281	0.468967	-0.0596864	Hypomethylated in Whole_blood	CPNE6	TSS1500	-	14	24540415
cg25681151	3.58434e-05	parametric, non-equal variance	0.698977	0.766101	-0.0671241	Hypomethylated in Whole_blood	DYNC2H1;DYNC2H1	Body;Body	-	11	103072957
cg13070817	0.00844762	parametric, equal variance	0.697544	0.784914	-0.0873704	Hypomethylated in Whole_blood	-	-	-	2	204861567
cg25741748	0.0423478	parametric, equal variance	0.896716	0.83773	0.058986	Hypermethylated in Whole_blood	LOC100507639	Body	-	4	142247389
cg15100762	0.00621111	non-parametric	0.842355	0.953568	-0.111212	Hypomethylated in Whole_blood	LOC101927139;PDE4B;PDE4B;PDE4B;PDE4B;PDE4B	TSS200;Body;Body;Body;Body;Body	-	1	66516476
cg04393709	0.00131303	parametric, equal variance	0.459127	0.549368	-0.090241	Hypomethylated in Whole_blood	-	-	N_Shelf	18	37419022
cg19385283	0.0079238	parametric, equal variance	0.787332	0.842908	-0.0555766	Hypomethylated in Whole_blood	-	-	-	2	75865060
cg14438445	0.0165023	parametric, equal variance	0.79295	0.869591	-0.0766419	Hypomethylated in Whole_blood	SOS1	Body	-	2	39221176
cg05019577	0.0242095	parametric, equal variance	0.64163	0.703665	-0.062035	Hypomethylated in Whole_blood	-	-	-	7	46972570
cg22903457	7.47846e-05	parametric, equal variance	0.749358	0.817988	-0.0686294	Hypomethylated in Whole_blood	-	-	-	2	5732815
cg04593856	0.00429743	parametric, equal variance	0.588009	0.666249	-0.0782401	Hypomethylated in Whole_blood	-	-	-	2	240415440
cg11853830	0.000258137	parametric, equal variance	0.319743	0.374515	-0.0547716	Hypomethylated in Whole_blood	FLJ42709;FLJ42709	Body;Body	N_Shore	5	92914036
cg08314899	0.0271364	parametric, equal variance	0.834198	0.897138	-0.0629401	Hypomethylated in Whole_blood	MYBPC1;MYBPC1;MYBPC1;MYBPC1;MYBPC1;MYBPC1;MYBPC1;MYBPC1;MYBPC1;MYBPC1	Body;Body;Body;Body;Body;Body;Body;Body;Body;Body	-	12	102045493
cg27611767	0.00773546	parametric, non-equal variance	0.326731	0.411917	-0.0851864	Hypomethylated in Whole_blood	TMOD3	3'UTR	-	15	52201998
cg15911493	2.79295e-06	parametric, non-equal variance	0.669595	0.764606	-0.0950105	Hypomethylated in Whole_blood	AP4S1;AP4S1	5'UTR;5'UTR	-	14	31529383
cg09826364	0.0119163	parametric, equal variance	0.40545	0.488686	-0.0832362	Hypomethylated in Whole_blood	-	-	Island	7	158789723
cg15614872	0.0208999	non-parametric	0.921342	0.976568	-0.0552256	Hypomethylated in Whole_blood	ESYT2	Body	-	7	158531752
cg00889217	0.0211191	non-parametric	0.839643	0.78031	0.0593326	Hypermethylated in Whole_blood	A2M	Body	-	12	9233083
cg02484307	0.000421035	non-parametric	0.849154	0.905378	-0.0562248	Hypomethylated in Whole_blood	-	-	-	7	28270125
cg19782622	0.0136949	parametric, equal variance	0.334543	0.390551	-0.0560079	Hypomethylated in Whole_blood	-	-	-	9	134677381
cg19853999	0.0124318	parametric, equal variance	0.407715	0.481895	-0.0741799	Hypomethylated in Whole_blood	AGAP1;AGAP1;AGAP1	Body;Body;Body	-	2	236430603
cg02406543	0.00298755	parametric, equal variance	0.782979	0.83328	-0.0503007	Hypomethylated in Whole_blood	-	-	-	20	10343128
cg10370540	0.00305928	parametric, equal variance	0.221003	0.280583	-0.0595798	Hypomethylated in Whole_blood	-	-	-	10	1195844
cg11315168	0.0108492	non-parametric	0.802206	0.856407	-0.0542009	Hypomethylated in Whole_blood	CPA2	TSS1500	-	7	129905368
cg06021088	0.000998736	parametric, equal variance	0.179366	0.231755	-0.0523889	Hypomethylated in Whole_blood	BIN1;BIN1;BIN1;BIN1;BIN1;BIN1;BIN1;BIN1;BIN1;BIN1	Body;Body;Body;Body;Body;Body;Body;Body;Body;Body	-	2	127822551
cg09414922	0.0211191	non-parametric	0.74369	0.800421	-0.0567317	Hypomethylated in Whole_blood	-	-	-	17	74561451
cg24452254	0.0110843	parametric, equal variance	0.719698	0.776252	-0.0565545	Hypomethylated in Whole_blood	PPP6R2;PPP6R2;PPP6R2;PPP6R2	Body;Body;Body;Body	-	22	50881331
cg14566095	0.0331683	parametric, equal variance	0.284225	0.220316	0.0639091	Hypermethylated in Whole_blood	-	-	-	16	55876964
cg07709590	0.0391386	parametric, equal variance	0.340539	0.443157	-0.102618	Hypomethylated in Whole_blood	PARVB;PARVB;PARVB;PARVB	Body;Body;Body;Body	-	22	44529759
cg23063440	0.00605652	parametric, equal variance	0.3187	0.371896	-0.0531967	Hypomethylated in Whole_blood	-	-	-	6	107446472
cg00519502	0.0404509	parametric, equal variance	0.839596	0.896081	-0.0564855	Hypomethylated in Whole_blood	LOC101929140	Body	-	13	41755090
cg04826368	0.000646387	parametric, equal variance	0.524998	0.61324	-0.0882419	Hypomethylated in Whole_blood	-	-	-	6	27130208
cg26726141	0.00445993	parametric, equal variance	0.67389	0.735217	-0.0613276	Hypomethylated in Whole_blood	PRKCA	Body	-	17	64612159
cg00986133	0.00276424	parametric, equal variance	0.550395	0.615296	-0.0649008	Hypomethylated in Whole_blood	KCNMA1;KCNMA1;KCNMA1;KCNMA1	Body;Body;Body;Body	-	10	78647640
cg05925776	0.0106237	parametric, equal variance	0.682631	0.75109	-0.068459	Hypomethylated in Whole_blood	LOC100996634	Body	-	6	109559675
cg26157020	0.0252138	parametric, equal variance	0.845937	0.89979	-0.0538522	Hypomethylated in Whole_blood	MVB12B	Body	-	9	129240339
cg15864790	0.0269632	parametric, equal variance	0.847979	0.902604	-0.0546242	Hypomethylated in Whole_blood	-	-	-	2	114443174
cg06302284	0.0272213	parametric, non-equal variance	0.672426	0.590899	0.0815273	Hypermethylated in Whole_blood	CXCL10;ART3	TSS1500;5'UTR	-	4	76945319
cg20344956	0.0480138	parametric, equal variance	0.647402	0.706022	-0.0586208	Hypomethylated in Whole_blood	LOC646214	TSS200	-	15	21940895
cg25805321	0.0131735	parametric, equal variance	0.757321	0.820486	-0.0631659	Hypomethylated in Whole_blood	LOC101927661;LOC102800447	Body;Body	-	2	67468028
cg21512370	0.0375893	parametric, equal variance	0.582014	0.650721	-0.0687067	Hypomethylated in Whole_blood	LPAR6;LPAR6;RB1	5'UTR;5'UTR;Body	-	13	48990327
cg06887473	0.0105104	parametric, equal variance	0.7844	0.839942	-0.0555428	Hypomethylated in Whole_blood	-	-	-	10	15055828
cg15387286	0.0281566	parametric, equal variance	0.750768	0.801875	-0.0511073	Hypomethylated in Whole_blood	LOC101927356;LOC101927356;CACNA2D1	TSS200;TSS200;Body	-	7	81638429
cg25173392	0.00969677	parametric, equal variance	0.763093	0.843174	-0.0800809	Hypomethylated in Whole_blood	ZNF394	Body	N_Shelf	7	99094623
cg05251191	0.0197778	parametric, equal variance	0.499352	0.552197	-0.0528454	Hypomethylated in Whole_blood	-	-	-	5	154527086
cg14168958	0.0145731	parametric, equal variance	0.799925	0.864217	-0.0642921	Hypomethylated in Whole_blood	FBXL20;FBXL20	Body;Body	-	17	37477444
cg01409832	0.00831189	parametric, equal variance	0.281399	0.350443	-0.0690444	Hypomethylated in Whole_blood	-	-	-	20	49609675
cg08882442	0.0162927	parametric, equal variance	0.521503	0.470659	0.050844	Hypermethylated in Whole_blood	-	-	-	20	22160775
cg01427108	0.0075281	non-parametric	0.600354	0.830048	-0.229694	Hypomethylated in Whole_blood	LTF;LTF	Body;Body	-	3	46484379
cg18187198	0.0418058	parametric, equal variance	0.322049	0.395929	-0.0738801	Hypomethylated in Whole_blood	-	-	-	6	27570442
cg18040788	0.00463595	parametric, equal variance	0.304369	0.36041	-0.0560405	Hypomethylated in Whole_blood	-	-	-	5	173852421
cg10766174	0.0205721	parametric, equal variance	0.762001	0.825906	-0.0639049	Hypomethylated in Whole_blood	C11orf66;C11orf66	5'UTR;5'UTR	-	11	61248818
cg22930808	0.0308189	parametric, equal variance	0.455675	0.573202	-0.117528	Hypomethylated in Whole_blood	PARP9;PARP9;DTX3L;PARP9;PARP9;PARP9;PARP9	5'UTR;5'UTR;TSS1500;5'UTR;5'UTR;5'UTR;5'UTR	N_Shore	3	122281881
cg05852845	0.0153618	parametric, equal variance	0.824301	0.737598	0.0867029	Hypermethylated in Whole_blood	OR6M1	TSS1500	-	11	123678299
cg10508217	0.0273367	parametric, equal variance	0.822597	0.879357	-0.0567601	Hypomethylated in Whole_blood	GPR177;GPR177	Body;Body	Island	1	68629102
cg13496494	0.0382057	parametric, equal variance	0.785209	0.842859	-0.0576507	Hypomethylated in Whole_blood	LAIR1;LAIR1;LAIR1;LAIR1;LAIR1;LAIR1;LAIR1;LAIR1	TSS1500;TSS1500;TSS1500;TSS1500;TSS1500;TSS1500;Body;Body	-	19	54877948
cg16060034	0.0168596	parametric, equal variance	0.718022	0.794095	-0.0760729	Hypomethylated in Whole_blood	ARSG;ARSG	Body;Body	-	17	66345510
cg27095074	0.00437029	parametric, equal variance	0.659244	0.737773	-0.0785286	Hypomethylated in Whole_blood	-	-	S_Shelf	19	51928597
cg23973564	0.00274523	parametric, equal variance	0.620341	0.725902	-0.105561	Hypomethylated in Whole_blood	ZNF276;VPS9D1	TSS1500;Body	N_Shore	16	89785686
cg06965373	0.000569239	non-parametric	0.626884	0.683114	-0.0562295	Hypomethylated in Whole_blood	TMEM133	TSS200	-	11	100862794
cg12659587	0.00375956	parametric, equal variance	0.300533	0.379412	-0.0788783	Hypomethylated in Whole_blood	OBFC1	Body	-	10	105668910
cg26326372	0.00274786	parametric, equal variance	0.1728	0.24494	-0.0721401	Hypomethylated in Whole_blood	CRIP2	3'UTR	S_Shore	14	105946393
cg18368431	0.0015498	parametric, equal variance	0.274472	0.354145	-0.079673	Hypomethylated in Whole_blood	-	-	-	3	46152765
cg07173540	0.00707243	parametric, equal variance	0.767993	0.853855	-0.0858621	Hypomethylated in Whole_blood	ERC1;ERC1;ERC1;ERC1;ERC1	5'UTR;5'UTR;Body;Body;Body	-	12	1107567
cg07570010	0.0184584	parametric, equal variance	0.6634	0.715007	-0.0516066	Hypomethylated in Whole_blood	HBB	TSS1500	-	11	5249270
cg04687350	0.00414635	non-parametric	0.707485	0.767636	-0.060151	Hypomethylated in Whole_blood	TEK;TEK;TEK	TSS1500;TSS1500;TSS1500	-	9	27108915
cg03136023	0.00365114	parametric, equal variance	0.751138	0.684414	0.0667235	Hypermethylated in Whole_blood	IQCE;IQCE;IQCE;IQCE;IQCE	Body;Body;Body;Body;Body	-	7	2613598
cg00311760	0.0186644	parametric, equal variance	0.818238	0.875009	-0.0567718	Hypomethylated in Whole_blood	ARPC4-TTLL3;TTLL3;TTLL3	3'UTR;3'UTR;Body	-	3	9877940
cg01190666	0.00156262	parametric, equal variance	0.482124	0.566765	-0.0846406	Hypomethylated in Whole_blood	PRIC285	5'UTR	N_Shore	20	62204908
cg03222268	0.0211191	non-parametric	0.917289	0.865259	0.0520305	Hypermethylated in Whole_blood	-	-	-	3	105079878
cg09518226	0.0152886	non-parametric	0.188001	0.113875	0.0741258	Hypermethylated in Whole_blood	NRON;MVB12B	TSS1500;Body	-	9	129174148
cg11251971	0.000347761	parametric, equal variance	0.469336	0.557609	-0.0882733	Hypomethylated in Whole_blood	CYSTM1	Body	-	5	139587026
cg15149117	0.0423522	parametric, equal variance	0.69723	0.762882	-0.0656517	Hypomethylated in Whole_blood	OR52H1	TSS1500	-	11	5568008
cg17420142	0.00869815	parametric, equal variance	0.600948	0.547895	0.0530536	Hypermethylated in Whole_blood	MAPRE2;MAPRE2;MAPRE2;MAPRE2;MAPRE2	Body;Body;Body;Body;Body	-	18	32702783
cg13713667	0.000444449	parametric, equal variance	0.452654	0.509104	-0.0564499	Hypomethylated in Whole_blood	SPTLC2	Body	-	14	78057532
cg26536593	0.0222292	parametric, equal variance	0.459406	0.551674	-0.0922679	Hypomethylated in Whole_blood	ZNF670	TSS1500	S_Shore	1	247242539
cg06231783	3.79573e-08	parametric, non-equal variance	0.291772	0.077644	0.214128	Hypermethylated in Whole_blood	BRSK2;BRSK2;BRSK2;BRSK2;BRSK2;BRSK2	Body;Body;Body;Body;Body;Body	S_Shelf	11	1475048
cg00120783	1.06986e-07	parametric, equal variance	0.914966	0.973465	-0.0584992	Hypomethylated in Whole_blood	-	-	-	17	1472873
cg21861151	0.000123741	parametric, equal variance	0.336527	0.395036	-0.0585083	Hypomethylated in Whole_blood	-	-	-	2	239478365
cg13986049	0.00660712	parametric, equal variance	0.217065	0.269124	-0.052059	Hypomethylated in Whole_blood	LOC101927314	Body	-	6	97888625
cg02224047	0.0372419	parametric, equal variance	0.801161	0.860245	-0.0590842	Hypomethylated in Whole_blood	CUX1;CUX1;CUX1	Body;Body;Body	S_Shore	7	101883734
cg21837323	0.0402448	parametric, equal variance	0.604937	0.662888	-0.0579513	Hypomethylated in Whole_blood	EIF2C3;EIF2C3	5'UTR;Body	S_Shore	1	36397936
cg20854277	0.0160874	parametric, equal variance	0.829254	0.890844	-0.0615902	Hypomethylated in Whole_blood	NEK1;NEK1;NEK1;NEK1;NEK1	Body;Body;Body;Body;Body	-	4	170358691
cg18450005	0.00824676	parametric, equal variance	0.601136	0.654781	-0.0536446	Hypomethylated in Whole_blood	-	-	-	13	22423571
cg01660630	0.029488	parametric, equal variance	0.657126	0.581404	0.0757225	Hypermethylated in Whole_blood	BRSK2	Body	S_Shore	11	1432205
cg15715337	0.0286371	non-parametric	0.4087	0.502278	-0.0935784	Hypomethylated in Whole_blood	-	-	-	1	85600447
cg15375526	0.00285543	parametric, equal variance	0.241532	0.304787	-0.0632554	Hypomethylated in Whole_blood	-	-	-	3	141989359
cg26675329	0.012826	parametric, equal variance	0.768452	0.821713	-0.0532607	Hypomethylated in Whole_blood	IL18RAP	TSS1500	-	2	103033753
cg19494923	0.038166	non-parametric	0.346489	0.403883	-0.0573932	Hypomethylated in Whole_blood	-	-	-	22	39662721
cg06419472	0.00797735	parametric, equal variance	0.700584	0.757148	-0.056564	Hypomethylated in Whole_blood	-	-	-	10	119598528
cg07791160	0.0280203	parametric, equal variance	0.701066	0.755967	-0.0549017	Hypomethylated in Whole_blood	-	-	-	4	26464698
cg25652381	0.00170447	parametric, equal variance	0.504456	0.559337	-0.0548809	Hypomethylated in Whole_blood	-	-	-	10	128287207
cg07625039	0.0286886	parametric, equal variance	0.764292	0.82475	-0.060458	Hypomethylated in Whole_blood	SAP30L-AS1	Body	-	5	153817206
cg00947446	0.00509621	non-parametric	0.84134	0.904246	-0.0629054	Hypomethylated in Whole_blood	PDZD2	Body	-	5	31811180
cg07040432	0.012637	parametric, equal variance	0.833057	0.89166	-0.0586034	Hypomethylated in Whole_blood	TARID	Body	-	6	133911814
cg19294393	0.00456409	parametric, equal variance	0.670167	0.7431	-0.0729325	Hypomethylated in Whole_blood	VEPH1;VEPH1;VEPH1	Body;Body;Body	-	3	157000106
cg08048106	0.000377074	parametric, equal variance	0.409079	0.460844	-0.0517654	Hypomethylated in Whole_blood	RCSD1	Body	-	1	167617938
cg10594583	0.0238615	parametric, equal variance	0.489549	0.429966	0.0595825	Hypermethylated in Whole_blood	SH3RF2	TSS1500	N_Shore	5	145315639
cg02746822	0.00492295	parametric, equal variance	0.307468	0.358469	-0.0510009	Hypomethylated in Whole_blood	PINX1;PINX1	Body;Body	-	8	10664645
cg10547636	0.0393393	parametric, equal variance	0.748817	0.805201	-0.0563838	Hypomethylated in Whole_blood	-	-	-	7	138072441
cg03017946	0.0130725	parametric, equal variance	0.73684	0.799844	-0.0630038	Hypomethylated in Whole_blood	NPFFR2	TSS1500	N_Shore	4	72897281
cg24072640	0.0373776	parametric, equal variance	0.669491	0.725357	-0.0558654	Hypomethylated in Whole_blood	B4GALT5	Body	-	20	48291209
cg08358041	0.00621111	non-parametric	0.349244	0.406108	-0.0568641	Hypomethylated in Whole_blood	FAM200B	3'UTR	-	4	15691805
cg20674067	0.0343668	parametric, equal variance	0.563942	0.513263	0.0506791	Hypermethylated in Whole_blood	SEZ6L	Body	S_Shore	22	26567893
cg01890321	0.000350288	parametric, equal variance	0.717074	0.658685	0.0583883	Hypermethylated in Whole_blood	-	-	-	12	80799629
cg18514644	0.00943307	parametric, equal variance	0.309095	0.257476	0.0516194	Hypermethylated in Whole_blood	MIR670HG	TSS1500	-	11	43589987
cg00983740	0.0264016	parametric, equal variance	0.761919	0.828884	-0.0669652	Hypomethylated in Whole_blood	IGSF21	Body	-	1	18561661
cg11923825	0.0413976	parametric, equal variance	0.472401	0.532102	-0.0597007	Hypomethylated in Whole_blood	DLG2;DLG2;DLG2;DLG2;DLG2;DLG2	5'UTR;Body;Body;Body;Body;Body	-	11	83392365
cg19613776	0.00280854	parametric, equal variance	0.626277	0.694362	-0.0680852	Hypomethylated in Whole_blood	GANC;GANC	Body;Body	-	15	42579085
cg23373532	0.0138676	parametric, equal variance	0.925874	0.868714	0.0571604	Hypermethylated in Whole_blood	EFCAB5;EFCAB5;EFCAB5	Body;Body;Body	-	17	28386534
cg07175582	0.00908203	parametric, equal variance	0.616145	0.559072	0.0570731	Hypermethylated in Whole_blood	LYPLAL1	Body	-	1	219361962
cg00959864	0.0057736	parametric, non-equal variance	0.542693	0.473542	0.069151	Hypermethylated in Whole_blood	DEPDC7;DEPDC7	TSS1500;TSS1500	N_Shore	11	33036270
cg20185832	0.00464831	parametric, non-equal variance	0.489612	0.428011	0.0616001	Hypermethylated in Whole_blood	CBX1;CBX1	TSS1500;TSS1500	S_Shore	17	46179355
cg21125559	0.00872178	parametric, equal variance	0.742885	0.796658	-0.0537728	Hypomethylated in Whole_blood	HS6ST3	Body	-	13	96793094
cg06150151	0.0076073	parametric, equal variance	0.541698	0.631678	-0.0899797	Hypomethylated in Whole_blood	-	-	-	10	3282783
cg26559235	0.0286371	non-parametric	0.774672	0.842348	-0.0676761	Hypomethylated in Whole_blood	-	-	-	19	15203331
cg08916985	0.0371338	parametric, equal variance	0.563336	0.633487	-0.0701518	Hypomethylated in Whole_blood	DLGAP1;DLGAP1	5'UTR;5'UTR	-	18	4320228
cg12517523	0.0355573	parametric, equal variance	0.801684	0.854745	-0.053061	Hypomethylated in Whole_blood	OR8J1	TSS200	-	11	56127508
cg10253403	0.00324599	parametric, equal variance	0.870763	0.922217	-0.0514537	Hypomethylated in Whole_blood	CUBN	Body	-	10	17108153
cg17909433	0.00916987	parametric, non-equal variance	0.848207	0.907938	-0.0597304	Hypomethylated in Whole_blood	-	-	-	11	58404299
cg05988121	0.00202446	parametric, equal variance	0.708265	0.769664	-0.061399	Hypomethylated in Whole_blood	LIFR;LIFR	5'UTR;5'UTR	-	5	38548128
cg14661028	0.0193966	parametric, equal variance	0.680525	0.77687	-0.0963455	Hypomethylated in Whole_blood	-	-	S_Shore	1	145385771
cg05941129	0.0249041	parametric, equal variance	0.644483	0.583591	0.0608918	Hypermethylated in Whole_blood	PCDHA2;PCDHA1;PCDHA1;PCDHA4;PCDHA3;PCDHA4	Body;Body;Body;1stExon;Body;1stExon	Island	5	140188813
cg04439430	0.000278034	parametric, equal variance	0.911463	0.962094	-0.0506318	Hypomethylated in Whole_blood	DPYS	Body	N_Shelf	8	105476037
cg19208876	0.0180068	non-parametric	0.625918	0.70456	-0.0786424	Hypomethylated in Whole_blood	KCNMA1;KCNMA1;KCNMA1;KCNMA1;KCNMA1;KCNMA1	Body;Body;Body;Body;Body;Body	-	10	79093530
cg17366173	0.000342472	parametric, equal variance	0.92068	0.985694	-0.065014	Hypomethylated in Whole_blood	EXOC4	Body	-	7	133614443
cg10734849	0.00504475	parametric, equal variance	0.787757	0.86234	-0.0745827	Hypomethylated in Whole_blood	MARCH4	Body	-	2	217215658
cg02610070	0.0286371	non-parametric	0.847318	0.902185	-0.0548668	Hypomethylated in Whole_blood	RNF187	TSS1500	N_Shore	1	228673723
cg12057517	0.00578804	parametric, equal variance	0.79719	0.859276	-0.0620856	Hypomethylated in Whole_blood	WAC;WAC;WAC	Body;Body;Body	-	10	28837754
cg23481905	0.0161484	parametric, equal variance	0.906232	0.850685	0.0555475	Hypermethylated in Whole_blood	ZNF280D;ZNF280D;ZNF280D;ZNF280D;ZNF280D	TSS1500;TSS1500;TSS1500;TSS1500;TSS1500	S_Shore	15	57027348
cg09076299	0.00645168	parametric, equal variance	0.757367	0.822901	-0.0655338	Hypomethylated in Whole_blood	-	-	-	10	9920000
cg12225467	0.0309005	parametric, equal variance	0.829553	0.880001	-0.0504483	Hypomethylated in Whole_blood	-	-	S_Shelf	1	40372098
cg06648848	8.2712e-05	parametric, equal variance	0.936387	0.987106	-0.0507192	Hypomethylated in Whole_blood	DDX60	TSS1500	S_Shore	4	169241145
cg13082349	0.00299433	parametric, equal variance	0.707601	0.764444	-0.0568421	Hypomethylated in Whole_blood	TXNRD1	Body	-	12	104644390
cg16064237	0.0101594	parametric, equal variance	0.623675	0.682084	-0.0584094	Hypomethylated in Whole_blood	-	-	S_Shore	12	132654984
cg18552113	0.0128537	parametric, equal variance	0.748581	0.82342	-0.0748386	Hypomethylated in Whole_blood	TRIP4	Body	-	15	64740162
cg00931874	0.038166	non-parametric	0.782662	0.882184	-0.0995223	Hypomethylated in Whole_blood	-	-	-	13	113274535
cg12836863	0.000144527	parametric, equal variance	0.264891	0.32875	-0.0638591	Hypomethylated in Whole_blood	BRCA2	TSS1500	N_Shore	13	32889023
cg01844110	2.89131e-05	parametric, equal variance	0.883052	0.935945	-0.0528932	Hypomethylated in Whole_blood	-	-	-	4	10704856
cg07551946	0.00729963	parametric, equal variance	0.7215	0.77237	-0.0508706	Hypomethylated in Whole_blood	NEMP2	Body	-	2	191384579
cg24086690	0.027654	parametric, equal variance	0.784265	0.834974	-0.0507085	Hypomethylated in Whole_blood	-	-	-	10	30951189
cg15178610	0.00130535	parametric, equal variance	0.834028	0.896387	-0.0623585	Hypomethylated in Whole_blood	RNF2	5'UTR	-	1	185033187
cg14100005	0.0129072	non-parametric	0.857136	0.919685	-0.0625492	Hypomethylated in Whole_blood	PRKAG2;PRKAG2	5'UTR;Body	-	7	151506979
cg24173064	0.024639	non-parametric	0.932972	0.882169	0.050803	Hypermethylated in Whole_blood	-	-	-	8	142952609
cg06833954	0.0125284	parametric, equal variance	0.721721	0.779776	-0.0580555	Hypomethylated in Whole_blood	LOC102724190	Body	-	14	77542043
cg11420529	0.00169559	parametric, equal variance	0.636521	0.716322	-0.0798006	Hypomethylated in Whole_blood	ARMC10;ARMC10;ARMC10;ARMC10;ARMC10;ARMC10	Body;Body;Body;Body;Body;Body	S_Shore	7	102717395
cg16426779	0.00627277	parametric, equal variance	0.727785	0.7794	-0.0516151	Hypomethylated in Whole_blood	ITPRIPL2;ITPRIPL2	1stExon;Body	Island	16	19127208
cg21384961	0.000718241	parametric, equal variance	0.473675	0.54364	-0.0699658	Hypomethylated in Whole_blood	-	-	-	6	6885899
cg22814916	0.0129072	non-parametric	0.937174	0.871473	0.0657005	Hypermethylated in Whole_blood	-	-	-	4	4379636
cg11148469	0.00430897	parametric, equal variance	0.895789	0.829488	0.0663013	Hypermethylated in Whole_blood	PCDHA5;PCDHA5;PCDHA1;PCDHA1;PCDHA2;PCDHA3;PCDHA4	TSS1500;TSS1500;Body;Body;Body;Body;Body	N_Shore	5	140200595
cg03622584	0.00184745	parametric, equal variance	0.812114	0.743806	0.0683087	Hypermethylated in Whole_blood	LOC101927934	TSS1500	-	5	133840761
cg00319839	0.00166575	parametric, equal variance	0.50871	0.559197	-0.0504876	Hypomethylated in Whole_blood	SH3PXD2B;SH3PXD2B	Body;Body	-	5	171788966
cg15506863	6.62409e-06	parametric, equal variance	0.734545	0.814996	-0.0804502	Hypomethylated in Whole_blood	C14orf23	Body	S_Shelf	14	29258014
cg21357634	0.0488909	parametric, equal variance	0.752448	0.702303	0.0501451	Hypermethylated in Whole_blood	DCDC2C;DCDC2C	ExonBnd;Body	-	2	3800503
cg06581938	0.0211411	parametric, equal variance	0.51909	0.574109	-0.0550189	Hypomethylated in Whole_blood	-	-	-	7	64403228
cg13980233	0.0315456	parametric, equal variance	0.694284	0.758339	-0.0640553	Hypomethylated in Whole_blood	LOC286094	TSS200	-	8	136246255
cg16267920	0.024639	non-parametric	0.774372	0.848415	-0.0740438	Hypomethylated in Whole_blood	ABLIM2;ABLIM2;ABLIM2;ABLIM2;ABLIM2;ABLIM2;ABLIM2	Body;Body;Body;Body;Body;Body;Body	N_Shelf	4	8157616
cg25515140	0.0100101	parametric, equal variance	0.775286	0.84012	-0.0648339	Hypomethylated in Whole_blood	-	-	S_Shelf	13	48671956
cg05994974	0.024639	non-parametric	0.299594	0.393799	-0.0942058	Hypomethylated in Whole_blood	PARP12	Body	N_Shore	7	139761087
cg14776612	0.0090573	non-parametric	0.781778	0.729558	0.0522206	Hypermethylated in Whole_blood	DPP10-AS3;DPP10;DPP10	TSS1500;Body;5'UTR	-	2	115591336
cg02493489	0.00699464	parametric, equal variance	0.811782	0.867486	-0.0557038	Hypomethylated in Whole_blood	SLC15A2;SLC15A2	Body;Body	-	3	121638063
cg13306208	0.00102929	parametric, equal variance	0.931625	0.981749	-0.0501234	Hypomethylated in Whole_blood	CENPK;CENPK	5'UTR;5'UTR	-	5	64851945
cg10012448	0.00307626	parametric, equal variance	0.751706	0.825846	-0.0741396	Hypomethylated in Whole_blood	FARS2	Body	-	6	5554079
cg15613404	0.0169558	parametric, equal variance	0.749492	0.808777	-0.0592847	Hypomethylated in Whole_blood	TSPYL1;DSE	TSS1500;5'UTR	S_Shore	6	116602152
cg21830259	0.0490777	parametric, equal variance	0.763896	0.704167	0.0597286	Hypermethylated in Whole_blood	TMOD3	5'UTR	S_Shelf	15	52126118
cg00199091	0.00594692	parametric, equal variance	0.415596	0.468593	-0.0529969	Hypomethylated in Whole_blood	TRERF1	Body	S_Shore	6	42228954
cg02306639	0.0459682	parametric, equal variance	0.623136	0.704142	-0.0810058	Hypomethylated in Whole_blood	ZNF860	5'UTR	S_Shelf	3	32026021
cg23900293	0.0457406	parametric, equal variance	0.432716	0.48857	-0.0558532	Hypomethylated in Whole_blood	-	-	-	11	115924505
cg19184708	0.0358954	parametric, equal variance	0.755192	0.816628	-0.0614359	Hypomethylated in Whole_blood	CENPN;CENPN;CENPN;CENPN	3'UTR;3'UTR;3'UTR;Body	-	16	81063835
cg21364566	0.0261116	parametric, equal variance	0.755259	0.81638	-0.061121	Hypomethylated in Whole_blood	SLC30A7;SLC30A7	Body;Body	-	1	101415648
cg21238376	0.0174159	parametric, equal variance	0.693311	0.747781	-0.0544706	Hypomethylated in Whole_blood	RPTOR;RPTOR	Body;Body	N_Shelf	17	78919776
cg04837483	0.000303145	non-parametric	0.444855	0.37919	0.0656652	Hypermethylated in Whole_blood	WDR82	Body	-	3	52303959
cg22061479	0.0139957	parametric, equal variance	0.486197	0.607008	-0.12081	Hypomethylated in Whole_blood	FAM82B	3'UTR	-	8	87484795
cg21028994	0.0190722	parametric, equal variance	0.594254	0.651635	-0.0573809	Hypomethylated in Whole_blood	-	-	-	14	55966953
cg13713663	0.0246958	parametric, equal variance	0.489745	0.58194	-0.0921952	Hypomethylated in Whole_blood	AGK	Body	-	7	141258572
cg17643025	0.0212566	parametric, equal variance	0.810052	0.871225	-0.0611732	Hypomethylated in Whole_blood	BLCAP;BLCAP;BLCAP;BLCAP;NNAT;NNAT;BLCAP	5'UTR;5'UTR;5'UTR;5'UTR;TSS1500;TSS1500;5'UTR	Island	20	36148791
cg04421483	0.037295	parametric, equal variance	0.823754	0.877633	-0.0538786	Hypomethylated in Whole_blood	CHCHD3	Body	-	7	132755786
cg25017422	0.0123753	parametric, equal variance	0.693761	0.752568	-0.0588067	Hypomethylated in Whole_blood	-	-	-	2	139700365
cg00106808	0.00580796	parametric, equal variance	0.860184	0.912512	-0.0523276	Hypomethylated in Whole_blood	-	-	-	2	3045057
cg07535320	0.0202276	parametric, equal variance	0.78742	0.85595	-0.0685296	Hypomethylated in Whole_blood	ZCCHC7;ZCCHC7;ZCCHC7;ZCCHC7;ZCCHC7	Body;Body;Body;Body;Body	-	9	37230008
cg14463876	0.0160534	parametric, equal variance	0.555284	0.605384	-0.0500996	Hypomethylated in Whole_blood	-	-	-	3	167590970
cg27138204	0.0119546	parametric, equal variance	0.249774	0.352911	-0.103137	Hypomethylated in Whole_blood	HOXC4	5'UTR	Island	12	54446100
cg16001418	2.88857e-05	parametric, equal variance	0.0500017	0.109574	-0.0595724	Hypomethylated in Whole_blood	HCST;HCST	TSS200;TSS200	S_Shore	19	36393325
cg15746849	0.00589231	parametric, equal variance	0.445407	0.504259	-0.0588515	Hypomethylated in Whole_blood	CCAT1	Body	-	8	128231358
cg24742746	0.0301781	parametric, equal variance	0.213254	0.158772	0.0544819	Hypermethylated in Whole_blood	ZIC2	3'UTR	S_Shore	13	100638446
cg07243548	0.00109909	parametric, equal variance	0.700761	0.75263	-0.0518688	Hypomethylated in Whole_blood	VAV3;VAV3	Body;TSS200	-	1	108231160
cg08941873	0.00577867	parametric, equal variance	0.584125	0.653318	-0.0691936	Hypomethylated in Whole_blood	DTWD2	Body	N_Shore	5	118308850
cg24435844	0.0307093	parametric, equal variance	0.232539	0.300155	-0.0676159	Hypomethylated in Whole_blood	GAS2;GAS2	TSS1500;5'UTR	S_Shore	11	22688802
cg14744970	0.0479365	parametric, equal variance	0.689171	0.739275	-0.0501042	Hypomethylated in Whole_blood	GORASP2;GORASP2;GORASP2	TSS200;1stExon;5'UTR	N_Shore	2	171785020
cg04677683	0.0437876	non-parametric	0.500673	0.433454	0.067219	Hypermethylated in Whole_blood	GNAS;GNAS;GNAS;GNASAS	TSS1500;TSS1500;3'UTR;TSS1500	Island	20	57426743
cg05908903	0.0116257	parametric, equal variance	0.837694	0.890253	-0.0525591	Hypomethylated in Whole_blood	-	-	-	22	49332317
cg14678667	0.024639	non-parametric	0.739331	0.798477	-0.0591459	Hypomethylated in Whole_blood	ADAMTS17	Body	-	15	100752549
cg05552874	0.000764599	non-parametric	0.503883	0.643196	-0.139312	Hypomethylated in Whole_blood	IFIT1	Body	-	10	91153143
cg21482265	0.0293569	parametric, equal variance	0.767329	0.874946	-0.107617	Hypomethylated in Whole_blood	PAX8;PAX8;PAX8;PAX8;PAX8;LOC440839;LOC654433	Body;Body;Body;Body;Body;Body;TSS1500	N_Shore	2	113992762
cg02078279	0.000493788	parametric, non-equal variance	0.744497	0.807767	-0.0632702	Hypomethylated in Whole_blood	IQCA1;IQCA1;IQCA1;IQCA1	Body;Body;Body;Body	-	2	237298584
cg14523804	0.0049133	parametric, equal variance	0.46976	0.521989	-0.0522295	Hypomethylated in Whole_blood	-	-	-	17	75995968
cg22355691	0.0241796	parametric, equal variance	0.775777	0.842934	-0.0671563	Hypomethylated in Whole_blood	ZNF791	Body	-	19	12739144
cg16856425	0.00384267	parametric, equal variance	0.680967	0.761013	-0.0800463	Hypomethylated in Whole_blood	-	-	-	6	8152896
cg02867990	0.00258974	parametric, equal variance	0.629168	0.690967	-0.0617995	Hypomethylated in Whole_blood	-	-	N_Shore	2	240876536
cg00334349	0.00149852	parametric, non-equal variance	0.85396	0.906667	-0.0527075	Hypomethylated in Whole_blood	-	-	-	7	127928611
cg02200938	0.0180068	non-parametric	0.802968	0.733316	0.069651	Hypermethylated in Whole_blood	PLEKHB1;PLEKHB1;PLEKHB1;PLEKHB1;PLEKHB1	Body;Body;Body;Body;Body	N_Shore	11	73371298
cg01507280	0.00100375	non-parametric	0.755544	0.815196	-0.0596514	Hypomethylated in Whole_blood	NUDCD3	Body	-	7	44511676
cg07222908	0.0258714	parametric, equal variance	0.814444	0.873658	-0.0592138	Hypomethylated in Whole_blood	SLC28A2	TSS1500	-	15	45544197
cg02247863	0.00718652	parametric, equal variance	0.643875	0.707966	-0.0640912	Hypomethylated in Whole_blood	-	-	N_Shore	22	50983415
cg14019286	0.00165047	parametric, equal variance	0.839956	0.909343	-0.0693871	Hypomethylated in Whole_blood	CLYBL;CLYBL;LOC101927437	Body;Body;Body	-	13	100480871
cg27388350	0.000653914	parametric, equal variance	0.809237	0.692042	0.117195	Hypermethylated in Whole_blood	ADAMTS17	Body	-	15	100615057
cg16896125	0.0108492	non-parametric	0.944393	0.893452	0.0509414	Hypermethylated in Whole_blood	-	-	-	1	39472373
cg18116548	0.00992246	parametric, equal variance	0.0782924	0.13807	-0.0597775	Hypomethylated in Whole_blood	PPP1R1C	Body	-	2	182819137
cg10194352	0.034417	parametric, equal variance	0.686864	0.747613	-0.0607484	Hypomethylated in Whole_blood	-	-	-	16	55422784
cg03117697	0.0248776	parametric, equal variance	0.606442	0.670256	-0.0638139	Hypomethylated in Whole_blood	-	-	-	4	148491949
cg16500097	0.0377191	parametric, equal variance	0.848791	0.904039	-0.0552479	Hypomethylated in Whole_blood	TOMM70A	3'UTR	-	3	100083492
cg24689264	0.0243322	parametric, equal variance	0.733836	0.783907	-0.0500709	Hypomethylated in Whole_blood	CPEB1	Body	-	15	83255558
cg00839906	9.18184e-08	parametric, equal variance	0.38294	0.449248	-0.0663083	Hypomethylated in Whole_blood	SLX4IP	Body	-	20	10485515
cg27583102	0.000401392	parametric, non-equal variance	0.673349	0.727403	-0.0540541	Hypomethylated in Whole_blood	KLK5;KLK5;KLK5;KLK5	5'UTR;5'UTR;5'UTR;1stExon	-	19	51456055
cg05847140	0.0350738	parametric, equal variance	0.82219	0.872366	-0.0501757	Hypomethylated in Whole_blood	ACBD6	Body	-	1	180384818
cg25998594	0.000101048	non-parametric	0.847322	0.937573	-0.0902514	Hypomethylated in Whole_blood	IRF9	Body	-	14	24632095
cg17365391	0.0201037	parametric, equal variance	0.280467	0.335984	-0.0555177	Hypomethylated in Whole_blood	PAX9	Body	N_Shore	14	37135101
cg19570759	1.39325e-05	parametric, non-equal variance	0.76905	0.682564	0.0864869	Hypermethylated in Whole_blood	FAM160B2	Body	-	8	21958823
cg09847728	0.0331203	non-parametric	0.887592	0.955069	-0.0674769	Hypomethylated in Whole_blood	ST7;ST7	Body;Body	-	7	116805706
cg03735202	0.0121946	parametric, equal variance	0.787397	0.847195	-0.0597981	Hypomethylated in Whole_blood	-	-	-	4	3634581
cg07380384	0.0466259	parametric, equal variance	0.875318	0.925646	-0.0503282	Hypomethylated in Whole_blood	-	-	-	2	10360574
cg12186491	9.11388e-05	parametric, equal variance	0.540811	0.593177	-0.0523665	Hypomethylated in Whole_blood	-	-	-	2	177943398
cg01118321	0.0093693	parametric, equal variance	0.826299	0.890951	-0.0646524	Hypomethylated in Whole_blood	ZSWIM5	Body	-	1	45666712
cg22707016	4.04194e-05	non-parametric	0.832249	0.891405	-0.0591565	Hypomethylated in Whole_blood	ZFYVE19;DNAJC17	TSS1500;Body	N_Shore	15	41098847
cg19742870	0.0141152	parametric, equal variance	0.787226	0.870922	-0.0836955	Hypomethylated in Whole_blood	TJP2;TJP2;TJP2;TJP2;TJP2;TJP2	Body;Body;Body;Body;Body;Body	N_Shelf	9	71860887
cg16396580	0.0458184	parametric, equal variance	0.801577	0.864279	-0.0627022	Hypomethylated in Whole_blood	-	-	-	19	13969482
cg17402252	0.0412066	parametric, equal variance	0.69315	0.791909	-0.0987585	Hypomethylated in Whole_blood	LIN54;LIN54;LIN54;LIN54;LIN54;LIN54;LIN54	5'UTR;5'UTR;5'UTR;5'UTR;5'UTR;Body;Body	-	4	83923217
cg00082806	0.0353716	parametric, equal variance	0.338541	0.397767	-0.0592265	Hypomethylated in Whole_blood	ME1	Body	-	6	84065323
cg07140767	0.0302663	parametric, equal variance	0.89563	0.837902	0.0577278	Hypermethylated in Whole_blood	-	-	N_Shore	13	112817661
cg05008457	0.0124603	parametric, equal variance	0.841143	0.892247	-0.0511048	Hypomethylated in Whole_blood	LOC101929371	Body	-	20	9986612
cg08907799	0.0016774	non-parametric	0.46207	0.516491	-0.0544215	Hypomethylated in Whole_blood	-	-	-	16	84377912
cg15282743	0.00425785	parametric, equal variance	0.770034	0.826681	-0.056646	Hypomethylated in Whole_blood	HSF1	Body	-	8	145531163
cg06448573	1.62278e-06	parametric, equal variance	0.877036	0.932374	-0.0553385	Hypomethylated in Whole_blood	-	-	S_Shore	8	144107231
cg27210919	0.00370818	parametric, equal variance	0.621484	0.705912	-0.084428	Hypomethylated in Whole_blood	SDK2	Body	-	17	71365482
cg05621788	0.0160728	parametric, equal variance	0.739091	0.825195	-0.0861044	Hypomethylated in Whole_blood	WEE2-AS1;WEE2-AS1;WEE2	ExonBnd;Body;Body	-	7	141427170
cg18749404	0.00325309	parametric, equal variance	0.834331	0.887121	-0.0527896	Hypomethylated in Whole_blood	LGALS3BP;LGALS3BP	1stExon;5'UTR	-	17	76975944
cg10752745	0.0151039	parametric, equal variance	0.356178	0.288706	0.0674715	Hypermethylated in Whole_blood	SCHIP1;SCHIP1;SCHIP1;SCHIP1;SCHIP1;SCHIP1;IQCJ-SCHIP1;IQCJ-SCHIP1	5'UTR;5'UTR;5'UTR;1stExon;1stExon;1stExon;Body;Body	-	3	158991106
cg00923306	0.00386558	parametric, equal variance	0.770687	0.824865	-0.0541778	Hypomethylated in Whole_blood	-	-	-	18	3230737
cg00388287	0.021682	parametric, equal variance	0.456516	0.393645	0.0628708	Hypermethylated in Whole_blood	-	-	-	2	23358444
cg08505673	0.00101259	parametric, equal variance	0.638458	0.690206	-0.0517484	Hypomethylated in Whole_blood	-	-	N_Shelf	16	68673416
cg25839195	0.0244031	parametric, equal variance	0.517592	0.569436	-0.0518444	Hypomethylated in Whole_blood	-	-	-	5	4946883
cg02007364	0.0423548	parametric, equal variance	0.835477	0.892334	-0.0568567	Hypomethylated in Whole_blood	RTP4	TSS1500	-	3	187084811
cg10348972	0.0140816	parametric, equal variance	0.470222	0.537537	-0.0673158	Hypomethylated in Whole_blood	-	-	-	8	57505432
cg17420110	0.0444294	parametric, equal variance	0.665267	0.715497	-0.0502307	Hypomethylated in Whole_blood	SDK1	Body	-	7	3995993
cg06126503	0.00908921	parametric, equal variance	0.888331	0.82346	0.0648709	Hypermethylated in Whole_blood	LOC101929753;MYO3B;MYO3B;MYO3B;MYO3B;MYO3B	TSS1500;Body;Body;Body;Body;Body	-	2	171207814
cg06871323	0.0395975	parametric, equal variance	0.770411	0.849827	-0.0794155	Hypomethylated in Whole_blood	DPY19L1	Body	-	7	34979031
cg02167771	0.0005231	parametric, equal variance	0.439961	0.511223	-0.071262	Hypomethylated in Whole_blood	ENTPD2;ENTPD2	Body;Body	S_Shore	9	139944139
cg01334211	0.021266	parametric, equal variance	0.626207	0.705822	-0.0796153	Hypomethylated in Whole_blood	PTK2;PTK2;PTK2	Body;Body;Body	-	8	141729014
cg09200760	0.00130689	non-parametric	0.774554	0.845765	-0.0712113	Hypomethylated in Whole_blood	-	-	N_Shelf	17	29156559
cg03808840	0.0211191	non-parametric	0.827374	0.882415	-0.055041	Hypomethylated in Whole_blood	KPNA1;KPNA1	Body;Body	-	3	122201002
cg08623979	0.00100375	non-parametric	0.667783	0.593793	0.0739905	Hypermethylated in Whole_blood	CSF3R;CSF3R;CSF3R;CSF3R	Body;Body;Body;Body	-	1	36936639
cg07197752	0.038166	non-parametric	0.300011	0.217952	0.0820588	Hypermethylated in Whole_blood	-	-	-	1	156600922
cg16604233	0.0465208	parametric, equal variance	0.59412	0.64929	-0.0551702	Hypomethylated in Whole_blood	-	-	N_Shore	6	33128923
cg01927148	0.0139347	parametric, equal variance	0.864073	0.923097	-0.0590236	Hypomethylated in Whole_blood	NADK2;NADK2;NADK2;NADK2	Body;Body;Body;Body	-	5	36200909
cg23601478	0.00213549	non-parametric	0.872449	0.923331	-0.0508823	Hypomethylated in Whole_blood	-	-	-	6	168726642
cg15331030	0.0079954	parametric, equal variance	0.834426	0.770951	0.0634745	Hypermethylated in Whole_blood	CYP1B1-AS1	Body	-	2	38366166
cg11228469	0.00482906	parametric, equal variance	0.705788	0.759328	-0.0535391	Hypomethylated in Whole_blood	LOC102467212	Body	-	5	102870051
cg21013431	0.0175816	parametric, equal variance	0.565363	0.492501	0.0728621	Hypermethylated in Whole_blood	-	-	N_Shelf	18	3495888
cg12011876	0.0333298	parametric, equal variance	0.637521	0.695305	-0.0577841	Hypomethylated in Whole_blood	GALNT9	Body	N_Shore	12	132836216
cg11662187	0.00164299	parametric, equal variance	0.752515	0.814619	-0.0621048	Hypomethylated in Whole_blood	-	-	-	5	24267774
cg12099658	0.0180068	non-parametric	0.915015	0.862515	0.0524998	Hypermethylated in Whole_blood	MMP16;MMP16	Body;Body	-	8	89140340
cg06135068	0.000569239	non-parametric	0.785835	0.863862	-0.0780272	Hypomethylated in Whole_blood	-	-	-	16	31034016
cg16039764	0.0103067	parametric, equal variance	0.792389	0.856366	-0.0639772	Hypomethylated in Whole_blood	-	-	-	18	37531300
cg18960680	0.00633503	parametric, equal variance	0.806621	0.755762	0.0508585	Hypermethylated in Whole_blood	SGMS1	5'UTR	-	10	52261472
cg11050482	0.00521498	parametric, equal variance	0.593806	0.674284	-0.0804773	Hypomethylated in Whole_blood	-	-	-	5	4101190
cg26398691	0.0349234	parametric, equal variance	0.806315	0.861623	-0.0553087	Hypomethylated in Whole_blood	C14orf177	TSS1500	-	14	99176473
cg16449581	0.00621111	non-parametric	0.405856	0.465111	-0.0592552	Hypomethylated in Whole_blood	-	-	-	5	17444332
cg01471264	0.011158	parametric, equal variance	0.308343	0.254629	0.0537138	Hypermethylated in Whole_blood	-	-	N_Shore	2	119597415
cg11706596	0.000303438	parametric, equal variance	0.897319	0.821845	0.075474	Hypermethylated in Whole_blood	APPL2;APPL2;APPL2;APPL2	5'UTR;1stExon;Body;Body	N_Shelf	12	105627153
cg01489508	0.0091527	parametric, equal variance	0.878576	0.798077	0.0804984	Hypermethylated in Whole_blood	LRP6	Body	-	12	12377151
cg09386713	0.00165744	parametric, equal variance	0.865332	0.782452	0.0828792	Hypermethylated in Whole_blood	ERG;ERG;ERG;ERG;ERG;ERG;ERG	TSS1500;5'UTR;5'UTR;5'UTR;5'UTR;5'UTR;Body	-	21	39957740
cg23958638	0.000731323	parametric, equal variance	0.874223	0.816519	0.0577037	Hypermethylated in Whole_blood	RANBP17	Body	-	5	170380452
cg08821879	0.00186428	parametric, equal variance	0.700771	0.776869	-0.0760983	Hypomethylated in Whole_blood	MAFTRR	Body	-	16	79773987
cg26640077	0.00225785	parametric, equal variance	0.806781	0.877642	-0.0708617	Hypomethylated in Whole_blood	-	-	S_Shelf	2	157259581
cg04756611	0.000303145	non-parametric	0.395269	0.453084	-0.0578146	Hypomethylated in Whole_blood	DIRC3	Body	-	2	218303032
cg24574147	8.66131e-06	parametric, equal variance	0.889566	0.943261	-0.0536955	Hypomethylated in Whole_blood	XKR6	Body	S_Shore	8	10918572
cg16375999	0.0326677	parametric, equal variance	0.791267	0.857613	-0.0663461	Hypomethylated in Whole_blood	-	-	-	5	79605222
cg06905516	0.0267326	parametric, equal variance	0.825807	0.887538	-0.0617315	Hypomethylated in Whole_blood	TNFRSF10D	TSS1500	S_Shore	8	23022704
cg20574018	0.0090573	non-parametric	0.418561	0.469367	-0.0508065	Hypomethylated in Whole_blood	ADAM10	Body	-	15	58971062
cg17654050	0.024639	non-parametric	0.480921	0.558339	-0.0774179	Hypomethylated in Whole_blood	NR4A2	Body	N_Shore	2	157184978
cg09800963	0.00621111	non-parametric	0.768367	0.830747	-0.0623806	Hypomethylated in Whole_blood	DDB2;DDB2	TSS1500;TSS1500	N_Shore	11	47235424
cg13553482	0.0249059	parametric, equal variance	0.286586	0.341927	-0.0553412	Hypomethylated in Whole_blood	-	-	-	4	99072512
cg15049938	0.000202876	parametric, equal variance	0.145656	0.208507	-0.0628511	Hypomethylated in Whole_blood	-	-	-	13	100123746
cg12952868	0.00559292	parametric, equal variance	0.710493	0.776253	-0.0657592	Hypomethylated in Whole_blood	-	-	-	22	28088257
cg05281328	0.0179707	parametric, equal variance	0.624917	0.69075	-0.0658335	Hypomethylated in Whole_blood	NANOS3	1stExon	Island	19	13988555
cg16633136	0.0102135	parametric, equal variance	0.606648	0.663804	-0.0571559	Hypomethylated in Whole_blood	SLC19A3	3'UTR	-	2	228552096
cg09180181	0.0450229	parametric, equal variance	0.760357	0.822021	-0.0616645	Hypomethylated in Whole_blood	STOX2	Body	-	4	184908893
cg04284035	0.024639	non-parametric	0.618598	0.676624	-0.0580261	Hypomethylated in Whole_blood	PRKCH	Body	-	14	61834141
cg22240225	0.00191151	parametric, equal variance	0.818456	0.894044	-0.0755885	Hypomethylated in Whole_blood	-	-	-	3	152198591
cg27582013	0.0290696	parametric, non-equal variance	0.75535	0.81082	-0.0554694	Hypomethylated in Whole_blood	CROCC	Body	N_Shelf	1	17290228
cg21446514	0.0100734	parametric, equal variance	0.770761	0.826702	-0.055941	Hypomethylated in Whole_blood	-	-	-	12	132301886
cg20117519	0.00313933	parametric, equal variance	0.519642	0.603648	-0.0840061	Hypomethylated in Whole_blood	-	-	-	7	8429907
cg26579171	0.00178158	parametric, equal variance	0.0605531	0.11483	-0.0542773	Hypomethylated in Whole_blood	GTPBP8;GTPBP8	Body;Body	Island	3	112710269
cg07614980	0.0124119	parametric, equal variance	0.711175	0.784649	-0.0734733	Hypomethylated in Whole_blood	-	-	-	6	169744149
cg13926656	0.00422521	parametric, equal variance	0.56875	0.643957	-0.0752068	Hypomethylated in Whole_blood	KAT2B	Body	-	3	20150614
cg11462582	0.0351702	parametric, equal variance	0.39132	0.446502	-0.0551826	Hypomethylated in Whole_blood	PLXNC1	Body	-	12	94623143
cg18686270	1.17821e-05	parametric, non-equal variance	0.866919	0.970898	-0.10398	Hypomethylated in Whole_blood	PLSCR1	5'UTR	N_Shelf	3	146258875
cg11621243	0.040127	parametric, equal variance	0.837858	0.893341	-0.0554837	Hypomethylated in Whole_blood	CFAP61	Body	-	20	20200773
cg01672042	0.0331203	non-parametric	0.652794	0.737815	-0.085021	Hypomethylated in Whole_blood	ZNF423	Body	-	16	49623820
cg10659365	0.0113504	parametric, equal variance	0.621853	0.678835	-0.056982	Hypomethylated in Whole_blood	-	-	-	19	36598147
cg17836612	0.00163306	parametric, equal variance	0.687797	0.742925	-0.0551281	Hypomethylated in Whole_blood	LGALS3BP	TSS1500	-	17	76976357
cg12725810	0.00335481	non-parametric	0.617684	0.670744	-0.0530591	Hypomethylated in Whole_blood	-	-	-	6	5877372
cg05932980	0.0179762	parametric, equal variance	0.688629	0.759171	-0.0705417	Hypomethylated in Whole_blood	BIVM-ERCC5	Body	N_Shelf	13	103495884
cg08855133	0.00365053	parametric, equal variance	0.514066	0.437026	0.0770408	Hypermethylated in Whole_blood	HIVEP3	Body	-	1	42404614
cg21433538	2.98309e-05	parametric, non-equal variance	0.692931	0.765389	-0.072458	Hypomethylated in Whole_blood	-	-	-	7	25110315
cg06427395	0.000588454	parametric, equal variance	0.763544	0.817639	-0.0540954	Hypomethylated in Whole_blood	-	-	-	12	44870441
cg22893398	0.00792709	parametric, equal variance	0.68015	0.776457	-0.0963071	Hypomethylated in Whole_blood	SLC38A2;SLC38A2	Body;Body	-	12	46760166
cg12568245	0.0202955	parametric, equal variance	0.693047	0.775792	-0.0827451	Hypomethylated in Whole_blood	ARID1B;ARID1B	Body;Body	-	6	157376879
cg14585083	0.0437421	parametric, non-equal variance	0.379582	0.437778	-0.0581959	Hypomethylated in Whole_blood	-	-	-	20	52309403
cg13355312	0.00751054	parametric, equal variance	0.574112	0.688115	-0.114003	Hypomethylated in Whole_blood	NSL1;NSL1	3'UTR;3'UTR	-	1	212904750
cg09303843	0.0128504	parametric, equal variance	0.773466	0.845409	-0.0719434	Hypomethylated in Whole_blood	-	-	-	3	165266658
cg07272566	0.000206949	parametric, equal variance	0.71091	0.651158	0.0597517	Hypermethylated in Whole_blood	NAE1;NAE1;NAE1	Body;Body;Body	-	16	66854254
cg04152021	0.00237937	parametric, equal variance	0.690279	0.748878	-0.0585986	Hypomethylated in Whole_blood	-	-	-	10	128359636
cg00622689	0.0211879	parametric, equal variance	0.562691	0.481953	0.0807384	Hypermethylated in Whole_blood	GK5;GK5	TSS1500;TSS1500	S_Shore	3	141944946
cg27264311	0.0290167	parametric, equal variance	0.79259	0.847667	-0.0550777	Hypomethylated in Whole_blood	GS1-124K5.11	Body	-	7	66014521
cg16558770	0.000122688	parametric, equal variance	0.448112	0.513098	-0.0649867	Hypomethylated in Whole_blood	ZNF710	5'UTR	S_Shelf	15	90548037
cg20254293	0.0136708	parametric, equal variance	0.70722	0.771954	-0.0647331	Hypomethylated in Whole_blood	-	-	N_Shelf	2	54947518
cg06455993	0.0179743	parametric, equal variance	0.46794	0.538737	-0.0707977	Hypomethylated in Whole_blood	-	-	-	11	109602416
cg16151423	0.00203267	parametric, equal variance	0.339241	0.4131	-0.0738592	Hypomethylated in Whole_blood	RPS6KA5;RPS6KA5	Body;Body	-	14	91504953
cg04286823	0.0326247	parametric, equal variance	0.364	0.308881	0.0551181	Hypermethylated in Whole_blood	LOC100287216;SH3RF3	TSS1500;Body	S_Shore	2	109747003
cg16055526	0.00825259	parametric, equal variance	0.491903	0.419358	0.0725453	Hypermethylated in Whole_blood	HLA-DPB2	Body	N_Shore	6	33083287
cg08314795	0.0090573	non-parametric	0.802104	0.873681	-0.0715772	Hypomethylated in Whole_blood	-	-	-	20	42450922
cg24794857	0.0284753	parametric, equal variance	0.104766	0.0427024	0.0620637	Hypermethylated in Whole_blood	CYP4V2	Body	S_Shore	4	187113578
cg03607951	0.0219415	parametric, equal variance	0.337267	0.438002	-0.100735	Hypomethylated in Whole_blood	IFI44L	TSS1500	-	1	79085586
cg23657242	0.0128412	parametric, equal variance	0.812739	0.871963	-0.0592248	Hypomethylated in Whole_blood	MTHFD1L;MTHFD1L;MTHFD1L	Body;Body;Body	-	6	151392692
cg14413374	0.000645295	parametric, equal variance	0.890432	0.813909	0.0765229	Hypermethylated in Whole_blood	LINC01007;LINC01007;LINC01007	TSS1500;TSS1500;TSS1500	-	7	101212912
cg04185123	0.000569239	non-parametric	0.91253	0.964826	-0.0522967	Hypomethylated in Whole_blood	DPYSL3	Body	-	5	146812118
cg16746221	0.0341088	parametric, equal variance	0.68029	0.741773	-0.0614828	Hypomethylated in Whole_blood	OR11G2	1stExon	-	14	20666088
cg14117377	0.00578806	parametric, non-equal variance	0.34544	0.28439	0.0610504	Hypermethylated in Whole_blood	-	-	-	7	7143299
cg01082072	0.0154323	parametric, non-equal variance	0.805007	0.867398	-0.0623909	Hypomethylated in Whole_blood	DNAH2;DNAH2	Body;Body	Island	17	7644203
cg17685099	0.0475164	parametric, equal variance	0.8371	0.766544	0.070556	Hypermethylated in Whole_blood	PPME1	3'UTR	-	11	73965265
cg03362549	0.038166	non-parametric	0.827648	0.771744	0.0559039	Hypermethylated in Whole_blood	-	-	-	8	96694077
cg16851467	0.0425824	parametric, equal variance	0.7517	0.815468	-0.0637682	Hypomethylated in Whole_blood	STX18	Body	-	4	4427496
cg16306253	0.0150512	parametric, equal variance	0.814506	0.882732	-0.0682253	Hypomethylated in Whole_blood	SPATA6;SPATA6;SPATA6	Body;Body;Body	-	1	48912625
cg17551404	0.000940897	parametric, equal variance	0.656272	0.709238	-0.0529658	Hypomethylated in Whole_blood	LOC284395	Body	-	19	29906823
cg07848764	0.0422534	parametric, equal variance	0.60962	0.547083	0.0625371	Hypermethylated in Whole_blood	PTEN;PTEN;PTEN	5'UTR;Body;Body	-	10	89635218
cg19347782	0.038166	non-parametric	0.574309	0.632518	-0.0582091	Hypomethylated in Whole_blood	MICAL2	5'UTR	-	11	12159762
cg09102037	0.0129072	non-parametric	0.778633	0.895834	-0.117201	Hypomethylated in Whole_blood	USH1C;USH1C;USH1C;USH1C	Body;Body;Body;Body	-	11	17548394
cg08268848	0.0218686	parametric, equal variance	0.439009	0.490525	-0.0515163	Hypomethylated in Whole_blood	LINC01412;ZEB2;ZEB2;ZEB2	TSS1500;TSS1500;TSS1500;TSS1500	S_Shelf	2	145278799
cg13577361	0.0310394	parametric, equal variance	0.433157	0.484103	-0.050946	Hypomethylated in Whole_blood	-	-	S_Shelf	5	141137028
cg08642068	0.00414635	non-parametric	0.535716	0.696972	-0.161257	Hypomethylated in Whole_blood	SPAG4L	Body	-	20	31591776
cg20368231	0.00164022	parametric, equal variance	0.568005	0.650693	-0.0826885	Hypomethylated in Whole_blood	-	-	-	17	75269862
cg27394009	0.0232333	parametric, equal variance	0.790581	0.842242	-0.0516607	Hypomethylated in Whole_blood	LOC102724094;LOC102724094;MUC12	Body;Body;Body	-	7	100659111
cg00047079	0.00602233	parametric, equal variance	0.675005	0.729913	-0.0549085	Hypomethylated in Whole_blood	RNF219	3'UTR	-	13	79188975
cg03784113	0.0288747	parametric, equal variance	0.668535	0.72504	-0.0565049	Hypomethylated in Whole_blood	-	-	-	13	112602492
cg22062131	0.0271702	parametric, equal variance	0.812108	0.879229	-0.0671207	Hypomethylated in Whole_blood	RABL5;RABL5;RABL5;RABL5	5'UTR;Body;Body;5'UTR	N_Shelf	7	100962659
cg14977069	0.0174439	parametric, equal variance	0.460669	0.40629	0.0543787	Hypermethylated in Whole_blood	LIME1	TSS1500	N_Shore	20	62367698
cg22323304	0.000504493	parametric, equal variance	0.552887	0.650242	-0.0973552	Hypomethylated in Whole_blood	-	-	-	4	85301074
cg00682631	0.0163204	parametric, equal variance	0.843106	0.894454	-0.0513478	Hypomethylated in Whole_blood	LINC00970	Body	-	1	168946804
cg13870080	0.0164817	parametric, equal variance	0.70322	0.783029	-0.0798093	Hypomethylated in Whole_blood	-	-	-	11	19303281
cg23422170	0.000101048	non-parametric	0.552674	0.606838	-0.0541641	Hypomethylated in Whole_blood	C2orf48	Body	-	2	10345003
cg00510805	0.0318365	parametric, equal variance	0.787863	0.858179	-0.070316	Hypomethylated in Whole_blood	JMJD1C	Body	-	10	65183509
cg01486536	0.00436565	parametric, equal variance	0.800588	0.734616	0.0659717	Hypermethylated in Whole_blood	SMAD5;SMAD5;SMAD5	5'UTR;5'UTR;5'UTR	-	5	135480979
cg26173986	0.0432251	parametric, equal variance	0.670595	0.750526	-0.079931	Hypomethylated in Whole_blood	VAMP2	TSS1500	S_Shore	17	8067016
cg14347274	0.00609167	parametric, equal variance	0.248468	0.19597	0.0524978	Hypermethylated in Whole_blood	-	-	-	12	66459516
cg01030886	0.00021557	non-parametric	0.904442	0.959675	-0.0552322	Hypomethylated in Whole_blood	MSRB3;MSRB3	Body;Body	-	12	65766936
cg13203135	0.00127279	parametric, equal variance	0.279145	0.224223	0.054922	Hypermethylated in Whole_blood	C21orf33;C21orf33	3'UTR;3'UTR	-	21	45565328
cg25642315	0.000866086	parametric, equal variance	0.671315	0.731186	-0.0598703	Hypomethylated in Whole_blood	-	-	-	4	109282481
cg22209010	0.00471848	parametric, equal variance	0.533484	0.592166	-0.0586818	Hypomethylated in Whole_blood	RPS6KA2;RPS6KA2	Body;Body	-	6	166851891
cg08724891	0.01045	parametric, equal variance	0.28926	0.215352	0.073908	Hypermethylated in Whole_blood	CDK5R2;CDK5R2	3'UTR;1stExon	N_Shore	2	219826145
cg02896783	0.00148785	parametric, equal variance	0.854686	0.779213	0.0754738	Hypermethylated in Whole_blood	-	-	-	17	26307065
cg04530127	0.0211177	parametric, equal variance	0.797992	0.859544	-0.0615524	Hypomethylated in Whole_blood	CAND2;CAND2	Body;Body	N_Shelf	3	12848516
cg24312537	0.00162777	parametric, equal variance	0.499499	0.583047	-0.0835488	Hypomethylated in Whole_blood	HTRA4;PLEKHA2	TSS1500;3'UTR	N_Shore	8	38831332
cg01801118	0.0473536	parametric, equal variance	0.678318	0.738254	-0.0599358	Hypomethylated in Whole_blood	NRG1	Body	-	8	31758216
cg15205153	0.0317607	parametric, equal variance	0.747229	0.671263	0.0759656	Hypermethylated in Whole_blood	PPFIA2;PPFIA2;PPFIA2;PPFIA2;PPFIA2;PPFIA2;PPFIA2;PPFIA2	Body;Body;Body;Body;Body;Body;Body;Body	-	12	81810931
cg05027330	0.00335481	non-parametric	0.839053	0.90062	-0.0615674	Hypomethylated in Whole_blood	AKAP6	5'UTR	-	14	32841639
cg00676801	0.00117606	parametric, equal variance	0.674842	0.758885	-0.0840431	Hypomethylated in Whole_blood	STAT1;STAT1	5'UTR;5'UTR	N_Shore	2	191876673
cg17191791	0.0397045	parametric, non-equal variance	0.900628	0.785829	0.114799	Hypermethylated in Whole_blood	-	-	-	6	52634170
cg20460388	0.0275049	parametric, equal variance	0.668098	0.721306	-0.0532087	Hypomethylated in Whole_blood	IRAK4;IRAK4;IRAK4;IRAK4;IRAK4	3'UTR;3'UTR;3'UTR;3'UTR;3'UTR	-	12	44182236
cg13682317	0.0229953	parametric, equal variance	0.56703	0.642121	-0.0750916	Hypomethylated in Whole_blood	MACROD1	Body	-	11	63898274
cg06269928	0.0348109	parametric, equal variance	0.841895	0.911244	-0.0693497	Hypomethylated in Whole_blood	-	-	Island	1	242220771
cg03557135	0.000266531	parametric, equal variance	0.409113	0.493561	-0.0844488	Hypomethylated in Whole_blood	ZNF644;ZNF644;ZNF644	Body;Body;Body	-	1	91425292
cg00955808	0.00902728	parametric, equal variance	0.413665	0.338394	0.0752703	Hypermethylated in Whole_blood	FLJ22536	Body	-	6	21754525
cg07197800	0.0335611	parametric, equal variance	0.865198	0.917035	-0.051837	Hypomethylated in Whole_blood	UBXN7	Body	-	3	196120672
cg07440867	0.00694193	parametric, non-equal variance	0.164326	0.095695	0.0686308	Hypermethylated in Whole_blood	-	-	-	1	205509139
cg07957035	0.0180068	non-parametric	0.699385	0.759316	-0.059931	Hypomethylated in Whole_blood	ZNF423	Body	-	16	49623763
cg26581286	0.0090573	non-parametric	0.843033	0.894091	-0.0510586	Hypomethylated in Whole_blood	PTPN3;PTPN3;PTPN3;PTPN3;PTPN3;PTPN3;PTPN3	Body;Body;Body;Body;Body;Body;Body	-	9	112173386
cg09086416	0.00610015	parametric, equal variance	0.768541	0.666201	0.102341	Hypermethylated in Whole_blood	-	-	-	6	50428999
cg17376141	0.0351762	parametric, equal variance	0.691268	0.746629	-0.0553608	Hypomethylated in Whole_blood	FLJ25363;FLJ25363	1stExon;5'UTR	-	3	109128895
cg01495834	0.0048405	parametric, equal variance	0.706139	0.779669	-0.0735304	Hypomethylated in Whole_blood	TEX43	TSS1500	-	5	125965934
cg17160906	0.000477997	parametric, equal variance	0.377667	0.432367	-0.0547001	Hypomethylated in Whole_blood	SGK1	Body	-	6	134523056
cg24533097	0.0338857	parametric, equal variance	0.643121	0.587022	0.056099	Hypermethylated in Whole_blood	PCDHB11	TSS1500	N_Shore	5	140579046
cg24499677	0.013675	parametric, equal variance	0.797382	0.86245	-0.0650677	Hypomethylated in Whole_blood	-	-	S_Shelf	17	58606488
cg04669894	0.042097	parametric, equal variance	0.745695	0.795791	-0.0500958	Hypomethylated in Whole_blood	TBL2	TSS1500	S_Shore	7	72993765
cg02618323	0.00688422	parametric, equal variance	0.771357	0.833773	-0.062416	Hypomethylated in Whole_blood	-	-	-	2	207731652
cg23830205	0.0147375	parametric, equal variance	0.880474	0.801766	0.0787086	Hypermethylated in Whole_blood	FOXP1	Body	-	3	71127516
cg20739360	0.0288668	parametric, equal variance	0.83163	0.886807	-0.0551766	Hypomethylated in Whole_blood	KRIT1;KRIT1;KRIT1;KRIT1;KRIT1	Body;Body;Body;Body;Body	-	7	91833683
cg24078554	0.0240382	parametric, equal variance	0.726289	0.780056	-0.0537664	Hypomethylated in Whole_blood	ZNF697	5'UTR	-	1	120182239
cg22680578	0.0137818	parametric, equal variance	0.573131	0.627234	-0.0541031	Hypomethylated in Whole_blood	-	-	-	4	165929124
cg16400320	6.39973e-05	non-parametric	0.897479	0.972385	-0.074906	Hypomethylated in Whole_blood	-	-	N_Shore	8	144105210
cg22127848	0.00504454	parametric, equal variance	0.495215	0.547166	-0.0519518	Hypomethylated in Whole_blood	-	-	N_Shelf	17	64295986
cg03598948	0.0437876	non-parametric	0.935793	0.881007	0.0547867	Hypermethylated in Whole_blood	SEC14L4;SEC14L4	Body;Body	N_Shelf	22	30898276
cg04904531	0.00291032	parametric, equal variance	0.89824	0.82836	0.0698792	Hypermethylated in Whole_blood	-	-	-	1	118405119
cg17767949	0.00124938	parametric, equal variance	0.256699	0.309131	-0.0524324	Hypomethylated in Whole_blood	XYLT1	Body	-	16	17265537
cg00047843	0.00736277	parametric, equal variance	0.711606	0.806363	-0.0947571	Hypomethylated in Whole_blood	TMTC2	Body	-	12	83321412
cg10571397	0.0437876	non-parametric	0.832322	0.887347	-0.0550251	Hypomethylated in Whole_blood	-	-	-	5	112828353
cg02050298	0.0003913	parametric, equal variance	0.335379	0.387555	-0.0521761	Hypomethylated in Whole_blood	DISC1;DISC1;DISC1;DISC1;DISC1;DISC1;DISC1;DISC1;DISC1;DISC1;DISC1;DISC1;DISC1;DISC1;DISC1;TSNAX-DISC1;TSNAX-DISC1;TSNAX-DISC1;TSNAX-DISC1;TSNAX-DISC1;TSNAX-DISC1	Body;Body;Body;Body;Body;Body;Body;Body;Body;Body;Body;Body;Body;Body;Body;Body;Body;Body;Body;Body;Body	-	1	231939233
cg19284390	0.0433275	parametric, equal variance	0.805789	0.857013	-0.0512244	Hypomethylated in Whole_blood	-	-	-	7	20488899
cg14784664	0.0134847	parametric, equal variance	0.472934	0.532583	-0.0596499	Hypomethylated in Whole_blood	-	-	S_Shore	11	123302579
cg05330000	0.0270767	parametric, equal variance	0.680952	0.629304	0.0516486	Hypermethylated in Whole_blood	PACSIN2	5'UTR	-	22	43369117
cg25990772	0.0372365	parametric, equal variance	0.797038	0.852754	-0.0557166	Hypomethylated in Whole_blood	-	-	-	18	3403315
cg08134316	0.00493308	parametric, equal variance	0.679646	0.732482	-0.0528358	Hypomethylated in Whole_blood	-	-	-	14	65631718
cg14699146	0.0331843	parametric, equal variance	0.729727	0.615939	0.113788	Hypermethylated in Whole_blood	BTAF1	3'UTR	-	10	93789797
cg06000233	0.00526114	parametric, equal variance	0.822183	0.872688	-0.0505055	Hypomethylated in Whole_blood	SCEL;SCEL;SCEL	Body;Body;Body	-	13	78170130
cg27384569	4.04194e-05	non-parametric	0.891141	0.955835	-0.0646945	Hypomethylated in Whole_blood	GABRB3;GABRB3	Body;Body	-	15	26927633
cg19866622	0.000852776	parametric, equal variance	0.482584	0.563307	-0.0807226	Hypomethylated in Whole_blood	-	-	-	12	130422754
cg12721835	0.0129533	parametric, equal variance	0.648982	0.705004	-0.0560222	Hypomethylated in Whole_blood	HOXD-AS2	TSS1500	N_Shore	2	177002820
cg08557029	0.00702706	parametric, equal variance	0.657398	0.713362	-0.055964	Hypomethylated in Whole_blood	TAP2;TAP2	TSS1500;TSS1500	S_Shore	6	32806921
cg25794430	0.000421035	non-parametric	0.52779	0.586904	-0.0591138	Hypomethylated in Whole_blood	CMIP;CMIP	Body;Body	-	16	81558090
cg20623172	0.0189089	parametric, equal variance	0.777969	0.8442	-0.0662307	Hypomethylated in Whole_blood	SLMO2	3'UTR	S_Shore	20	57608945
cg23519258	0.000151789	parametric, equal variance	0.952266	0.889077	0.0631889	Hypermethylated in Whole_blood	EFNA5	Body	-	5	106814181
cg01079652	0.000893931	non-parametric	0.81781	0.992009	-0.174199	Hypomethylated in Whole_blood	IFI44	Body	-	1	79118191
cg01042469	0.039379	parametric, equal variance	0.585362	0.650681	-0.0653189	Hypomethylated in Whole_blood	-	-	-	1	229161726
cg22121118	0.00199718	parametric, equal variance	0.734803	0.789601	-0.0547982	Hypomethylated in Whole_blood	IQCK;IQCK;IQCK;IQCK;IQCK	3'UTR;3'UTR;3'UTR;Body;Body	-	16	19869786
cg04211806	0.00040424	parametric, equal variance	0.36237	0.311619	0.0507514	Hypermethylated in Whole_blood	-	-	-	11	95433839
cg26223548	0.0329728	parametric, equal variance	0.799563	0.852169	-0.0526059	Hypomethylated in Whole_blood	-	-	-	14	54466170
cg11784395	0.0127355	parametric, equal variance	0.740697	0.815158	-0.0744609	Hypomethylated in Whole_blood	KIAA2012	Body	-	2	202946199
cg22124262	0.0108492	non-parametric	0.800393	0.859658	-0.0592653	Hypomethylated in Whole_blood	FANCM;FANCM	Body;Body	-	14	45649608
cg18721089	0.026068	parametric, equal variance	0.820111	0.873473	-0.053362	Hypomethylated in Whole_blood	-	-	Island	20	30220636
cg22319618	0.00393887	parametric, equal variance	0.282466	0.332722	-0.0502563	Hypomethylated in Whole_blood	NUP50;NUP50	5'UTR;5'UTR	S_Shelf	22	45562946
cg14020598	0.0490981	parametric, equal variance	0.766104	0.825833	-0.0597287	Hypomethylated in Whole_blood	-	-	-	6	52020069
cg09749867	6.07115e-05	parametric, non-equal variance	0.681756	0.757404	-0.0756478	Hypomethylated in Whole_blood	SLC22A2	Body	-	6	160640676
cg11824608	0.00100375	non-parametric	0.697297	0.771968	-0.0746708	Hypomethylated in Whole_blood	-	-	-	3	189111648
cg02260180	0.0105922	parametric, equal variance	0.523937	0.588675	-0.0647374	Hypomethylated in Whole_blood	TYW1B	Body	-	7	72133437
cg01417823	0.0187649	parametric, equal variance	0.825106	0.875458	-0.0503527	Hypomethylated in Whole_blood	DOK7;DOK7	Body;3'UTR	-	4	3494582
cg00560677	0.00354164	parametric, equal variance	0.484713	0.423925	0.0607875	Hypermethylated in Whole_blood	-	-	-	20	39071357
cg12823387	0.0090573	non-parametric	0.187126	0.241536	-0.0544095	Hypomethylated in Whole_blood	PTPN14	Body	-	1	214614656
cg07800627	0.0271016	parametric, equal variance	0.714594	0.799679	-0.0850848	Hypomethylated in Whole_blood	SGCD;SGCD;SGCD	Body;Body;Body	-	5	155916319
cg05740418	0.0387138	parametric, equal variance	0.230057	0.168186	0.0618702	Hypermethylated in Whole_blood	ESPNP	Body	Island	1	17027919
cg24234117	0.0476384	parametric, equal variance	0.889818	0.824488	0.0653296	Hypermethylated in Whole_blood	ZAR1L	1stExon	Island	13	32885661
cg06365391	0.00163572	parametric, equal variance	0.855007	0.781114	0.0738924	Hypermethylated in Whole_blood	RALBP1	Body	-	18	9519693
cg08986950	0.0355387	non-parametric	0.162979	0.355261	-0.192282	Hypomethylated in Whole_blood	ERAP1;ERAP1;ERAP1	Body;Body;Body	-	5	96120312
cg26865853	0.0293335	parametric, equal variance	0.37076	0.29862	0.07214	Hypermethylated in Whole_blood	OBFC1	Body	-	10	105654499
cg12609577	0.0171455	parametric, equal variance	0.717648	0.781344	-0.0636964	Hypomethylated in Whole_blood	FAM49B;FAM49B;FAM49B;FAM49B;FAM49B	Body;Body;Body;Body;Body	-	8	130882139
cg05105054	0.00310847	parametric, equal variance	0.848356	0.696527	0.151829	Hypermethylated in Whole_blood	FANCA	Body	-	16	89822399
cg13250067	0.0209855	non-parametric	0.850165	0.947028	-0.0968632	Hypomethylated in Whole_blood	MTMR3;MTMR3;MTMR3	Body;Body;Body	-	22	30394811
cg03019505	0.0283539	parametric, equal variance	0.656724	0.760795	-0.104071	Hypomethylated in Whole_blood	TFIP11;TFIP11	Body;Body	S_Shelf	22	26898513
cg16832244	0.0340241	parametric, equal variance	0.791715	0.843113	-0.0513972	Hypomethylated in Whole_blood	-	-	-	1	199459294
cg08937153	0.00492135	parametric, non-equal variance	0.78232	0.837567	-0.0552476	Hypomethylated in Whole_blood	SPIDR;SPIDR;SPIDR;SPIDR	Body;Body;Body;Body	-	8	48504810
cg15487187	0.0108492	non-parametric	0.326355	0.546578	-0.220222	Hypomethylated in Whole_blood	-	-	-	22	22555410
cg18318910	0.00126592	parametric, equal variance	0.652871	0.708855	-0.055984	Hypomethylated in Whole_blood	-	-	-	7	87126869
cg06888516	1.29437e-05	parametric, equal variance	0.870101	0.923469	-0.0533689	Hypomethylated in Whole_blood	UFSP2;UFSP2	Body;Body	-	4	186337754
cg10964394	0.00597013	parametric, equal variance	0.800848	0.86358	-0.0627321	Hypomethylated in Whole_blood	SLC25A17;SLC25A17;SLC25A17;SLC25A17;SLC25A17;SLC25A17;SLC25A17	Body;Body;Body;Body;Body;Body;Body	-	22	41176719
cg15760345	0.0227885	parametric, equal variance	0.79009	0.845208	-0.0551172	Hypomethylated in Whole_blood	CLEC17A	TSS1500	-	19	14693303
cg16948478	0.0071647	parametric, equal variance	0.845674	0.901826	-0.0561523	Hypomethylated in Whole_blood	CD81-AS1	Body	-	11	2392742
cg22954818	0.0196335	parametric, equal variance	0.621089	0.677511	-0.0564218	Hypomethylated in Whole_blood	APOBEC3A	Body	-	22	39354115
cg12590791	0.0138735	parametric, equal variance	0.799904	0.871069	-0.0711656	Hypomethylated in Whole_blood	GABRR1	5'UTR	-	6	89931408
cg16181447	0.00641319	parametric, equal variance	0.740918	0.818809	-0.0778906	Hypomethylated in Whole_blood	TFG;TFG;TFG;TFG	Body;Body;Body;Body	-	3	100459840
cg02886838	0.00708411	parametric, equal variance	0.72225	0.772813	-0.0505626	Hypomethylated in Whole_blood	SYNE2;SYNE2	Body;Body	-	14	64576663
cg16875960	0.0151725	parametric, equal variance	0.774816	0.856563	-0.0817471	Hypomethylated in Whole_blood	-	-	-	5	33313346
cg08453814	0.0303611	parametric, equal variance	0.812908	0.870833	-0.0579245	Hypomethylated in Whole_blood	-	-	-	8	42517271
cg00306562	0.0225812	parametric, equal variance	0.610492	0.669602	-0.0591097	Hypomethylated in Whole_blood	-	-	-	4	44865255
cg17082285	0.00144831	parametric, equal variance	0.811116	0.867822	-0.056706	Hypomethylated in Whole_blood	MSRA;MSRA	Body;Body	-	8	9951480
cg24889058	0.000312659	parametric, non-equal variance	0.26057	0.312534	-0.051964	Hypomethylated in Whole_blood	CHRM2;CHRM2;CHRM2;CHRM2;CHRM2;CHRM2;CHRM2;CHRM2	5'UTR;5'UTR;5'UTR;5'UTR;5'UTR;5'UTR;5'UTR;5'UTR	-	7	136610019
cg13160520	0.0108492	non-parametric	0.571077	0.623256	-0.052179	Hypomethylated in Whole_blood	-	-	N_Shelf	7	28991987
cg27022602	0.00942674	parametric, equal variance	0.738107	0.802871	-0.0647641	Hypomethylated in Whole_blood	ZNF574	TSS1500	N_Shore	19	42579074
cg16967204	0.0228767	parametric, equal variance	0.722539	0.791605	-0.0690664	Hypomethylated in Whole_blood	TPST1	Body	-	7	65710349
cg06867407	0.0196456	parametric, equal variance	0.711683	0.761954	-0.0502707	Hypomethylated in Whole_blood	LPCAT1	Body	S_Shelf	5	1498825
cg15149311	0.0248612	parametric, equal variance	0.85722	0.778941	0.0782785	Hypermethylated in Whole_blood	PEX1;PEX1;PEX1	Body;Body;Body	-	7	92146929
cg21144158	0.0499372	parametric, equal variance	0.509798	0.560665	-0.0508664	Hypomethylated in Whole_blood	MIR612	TSS1500	-	11	65211084
cg05740071	0.0192949	parametric, equal variance	0.730141	0.807392	-0.0772504	Hypomethylated in Whole_blood	CUL2	3'UTR	-	10	35299094
cg14686479	0.000152749	parametric, equal variance	0.663612	0.746842	-0.0832299	Hypomethylated in Whole_blood	TTLL5	Body	-	14	76314078
cg17020454	0.0130176	parametric, equal variance	0.831126	0.881899	-0.050773	Hypomethylated in Whole_blood	UBR5;UBR5	TSS1500;TSS1500	S_Shore	8	103426211
cg11781963	0.00215118	parametric, equal variance	0.651415	0.596216	0.0551992	Hypermethylated in Whole_blood	PIWIL2;PIWIL2	Body;Body	-	8	22210276
cg04842934	0.00476623	parametric, equal variance	0.893169	0.954078	-0.0609086	Hypomethylated in Whole_blood	-	-	-	6	32757870
cg04140754	0.0103233	parametric, equal variance	0.185887	0.12261	0.0632776	Hypermethylated in Whole_blood	ATP6V0A2	TSS1500	N_Shore	12	124196328
cg15427127	0.0239493	parametric, equal variance	0.303944	0.252489	0.0514553	Hypermethylated in Whole_blood	-	-	-	6	168557985
cg20092482	1.34731e-05	non-parametric	0.758569	0.860291	-0.101722	Hypomethylated in Whole_blood	EIF3H	Body	-	8	117718605
cg16435426	0.0235454	parametric, equal variance	0.835327	0.892369	-0.0570418	Hypomethylated in Whole_blood	-	-	-	2	192095023
cg11084449	0.0277604	parametric, equal variance	0.900473	0.824981	0.0754912	Hypermethylated in Whole_blood	-	-	-	2	216447949
cg19001554	0.00938967	parametric, equal variance	0.787686	0.867909	-0.0802227	Hypomethylated in Whole_blood	DROSHA;DROSHA	Body;Body	-	5	31527598
cg16014567	0.00269458	parametric, equal variance	0.914207	0.965282	-0.0510751	Hypomethylated in Whole_blood	SPTLC2	TSS1500	S_Shore	14	78084061
cg07970007	0.0421124	parametric, equal variance	0.758977	0.697863	0.061114	Hypermethylated in Whole_blood	GBP1	TSS1500	-	1	89531456
cg25551551	0.0193905	parametric, equal variance	0.743061	0.798137	-0.0550752	Hypomethylated in Whole_blood	-	-	S_Shelf	6	111808596
cg16564841	0.0076639	parametric, equal variance	0.781116	0.862224	-0.0811086	Hypomethylated in Whole_blood	USP33;USP33;USP33	Body;Body;Body	-	1	78184443
cg09228401	0.00454496	parametric, equal variance	0.750096	0.837014	-0.086918	Hypomethylated in Whole_blood	HERC4;HERC4;HERC4;HERC4	5'UTR;Body;Body;Body	-	10	69809616
cg10205743	0.0406009	parametric, equal variance	0.732814	0.681157	0.051657	Hypermethylated in Whole_blood	-	-	-	14	29486044
cg21867387	0.00378392	non-parametric	0.927492	0.993218	-0.0657268	Hypomethylated in Whole_blood	LPP;LPP;LPP	5'UTR;5'UTR;5'UTR	-	3	187948662
cg09855713	0.0151776	parametric, equal variance	0.714349	0.787997	-0.0736487	Hypomethylated in Whole_blood	-	-	-	6	168564244
cg21406720	0.0075281	non-parametric	0.577651	0.640305	-0.0626545	Hypomethylated in Whole_blood	-	-	N_Shore	7	43796586
cg24288916	0.0249019	parametric, equal variance	0.687039	0.743492	-0.0564535	Hypomethylated in Whole_blood	-	-	-	1	12753572
cg24281777	0.00514939	parametric, equal variance	0.76436	0.829072	-0.0647123	Hypomethylated in Whole_blood	-	-	-	3	166162926
cg08077890	0.00700024	parametric, equal variance	0.72781	0.805613	-0.0778022	Hypomethylated in Whole_blood	USP14;USP14	TSS1500;TSS1500	N_Shore	18	157838
cg19070856	0.0204432	parametric, equal variance	0.366785	0.294547	0.0722382	Hypermethylated in Whole_blood	-	-	S_Shore	5	158534530
cg16640630	0.00747293	parametric, equal variance	0.91393	0.855417	0.0585124	Hypermethylated in Whole_blood	-	-	-	3	100912893
cg23181311	0.0453485	parametric, equal variance	0.780597	0.834689	-0.054092	Hypomethylated in Whole_blood	LAMB2L	TSS1500	-	3	49193200
cg02906707	0.0006251	parametric, equal variance	0.501551	0.565967	-0.064416	Hypomethylated in Whole_blood	PCSK6;PCSK6;PCSK6;PCSK6;PCSK6;PCSK6;PCSK6	Body;Body;Body;Body;Body;Body;Body	-	15	101974405
cg14278950	0.000555882	parametric, equal variance	0.446308	0.499807	-0.0534985	Hypomethylated in Whole_blood	-	-	-	20	48201456
cg15352444	0.0138872	parametric, equal variance	0.738619	0.789754	-0.0511347	Hypomethylated in Whole_blood	-	-	-	10	21663200
cg16222641	0.00279434	parametric, equal variance	0.66107	0.741176	-0.0801066	Hypomethylated in Whole_blood	-	-	-	4	150687060
cg18991677	0.012265	parametric, equal variance	0.625478	0.683575	-0.0580972	Hypomethylated in Whole_blood	-	-	N_Shore	1	16846966
cg02441713	0.0479259	parametric, equal variance	0.810627	0.865954	-0.0553273	Hypomethylated in Whole_blood	NR4A3;NR4A3;NR4A3	3'UTR;Body;Body	-	9	102596050
cg09433738	0.00154772	parametric, equal variance	0.28499	0.340447	-0.0554568	Hypomethylated in Whole_blood	SPSB4	Body	-	3	140796183
cg13265294	0.00498144	parametric, equal variance	0.816387	0.879308	-0.0629214	Hypomethylated in Whole_blood	-	-	S_Shore	6	167284611
cg11784079	0.00294982	parametric, equal variance	0.757954	0.80832	-0.0503667	Hypomethylated in Whole_blood	-	-	-	7	79125480
cg04684816	0.0090573	non-parametric	0.354874	0.411525	-0.0566507	Hypomethylated in Whole_blood	-	-	-	5	118991030
cg06540278	0.0104859	parametric, equal variance	0.83535	0.890699	-0.0553495	Hypomethylated in Whole_blood	TCP10L	Body	-	21	33955005
cg02235959	0.0286045	parametric, equal variance	0.523593	0.588423	-0.0648307	Hypomethylated in Whole_blood	-	-	-	16	34213955
cg07591270	0.0130714	parametric, equal variance	0.820948	0.887008	-0.06606	Hypomethylated in Whole_blood	MGAM	Body	-	7	141717773
cg10405645	0.00687997	parametric, non-equal variance	0.190874	0.126014	0.06486	Hypermethylated in Whole_blood	-	-	-	1	160407908
cg23465764	0.00563803	parametric, equal variance	0.675197	0.732652	-0.057455	Hypomethylated in Whole_blood	-	-	-	11	123539051
cg05118364	0.0396958	parametric, equal variance	0.628994	0.691638	-0.0626438	Hypomethylated in Whole_blood	NAT15;NAT15;NAT15	Body;Body;Body	N_Shore	16	3533812
cg19877430	0.00514593	parametric, equal variance	0.493037	0.548607	-0.0555704	Hypomethylated in Whole_blood	HPSE2;HPSE2;HPSE2;HPSE2	Body;Body;Body;Body	-	10	100424450
cg12987761	0.0090573	non-parametric	0.772724	0.843575	-0.0708509	Hypomethylated in Whole_blood	USP18	TSS1500	N_Shore	22	18631457
cg22756211	0.0162929	parametric, equal variance	0.890456	0.818923	0.0715329	Hypermethylated in Whole_blood	THYN1;THYN1;THYN1;THYN1;THYN1	Body;Body;Body;Body;Body	N_Shelf	11	134118834
cg09112255	0.00509621	non-parametric	0.828517	0.88158	-0.053063	Hypomethylated in Whole_blood	-	-	-	12	83054862
cg12405599	5.13098e-05	parametric, equal variance	0.355141	0.419521	-0.0643801	Hypomethylated in Whole_blood	RPN1	TSS1500	S_Shore	3	128370463
cg12741436	0.00905252	parametric, equal variance	0.815426	0.870723	-0.0552971	Hypomethylated in Whole_blood	FSCN1	Body	N_Shore	7	5642705
cg16753138	0.000104174	parametric, equal variance	0.855521	0.916907	-0.0613865	Hypomethylated in Whole_blood	LRFN2	5'UTR	-	6	40401948
cg14628428	0.0487792	parametric, equal variance	0.762081	0.815849	-0.0537676	Hypomethylated in Whole_blood	-	-	-	5	73330921
cg03268172	0.0234708	parametric, equal variance	0.79305	0.733671	0.0593794	Hypermethylated in Whole_blood	-	-	-	17	42711869
cg22735125	0.00289567	parametric, equal variance	0.724906	0.799337	-0.0744311	Hypomethylated in Whole_blood	EMB	Body	-	5	49725470
cg07994542	0.0251941	parametric, equal variance	0.305851	0.357003	-0.0511517	Hypomethylated in Whole_blood	-	-	-	9	129655574
cg20176098	0.00597034	parametric, equal variance	0.500434	0.552162	-0.0517285	Hypomethylated in Whole_blood	-	-	-	3	177877649
cg26434251	0.0377002	parametric, equal variance	0.729348	0.677266	0.0520819	Hypermethylated in Whole_blood	-	-	-	2	54214758
cg02970919	0.00424498	parametric, equal variance	0.777176	0.844941	-0.0677649	Hypomethylated in Whole_blood	LRP2BP	TSS1500	-	4	186300945
cg13237349	0.0137318	parametric, equal variance	0.310896	0.367831	-0.0569354	Hypomethylated in Whole_blood	MYT1L;MYT1L	Body;Body	-	2	1858505
cg17407476	2.61359e-05	parametric, equal variance	0.370099	0.430701	-0.0606021	Hypomethylated in Whole_blood	-	-	-	2	55320703
cg05517880	0.00600743	parametric, equal variance	0.223137	0.169519	0.0536177	Hypermethylated in Whole_blood	-	-	-	7	8431527
cg08337341	0.03497	parametric, equal variance	0.68922	0.759456	-0.0702364	Hypomethylated in Whole_blood	-	-	N_Shore	5	42924013
cg10465514	0.000860563	parametric, equal variance	0.479375	0.536019	-0.0566439	Hypomethylated in Whole_blood	NR2C2;NR2C2	5'UTR;5'UTR	-	3	15031948
cg26836125	0.00830184	parametric, equal variance	0.769223	0.83501	-0.0657863	Hypomethylated in Whole_blood	-	-	-	6	154847963
cg09107055	0.0122177	parametric, equal variance	0.605096	0.693667	-0.0885713	Hypomethylated in Whole_blood	C16orf87	Body	-	16	46854830
cg07637886	3.26148e-06	parametric, equal variance	0.439808	0.510353	-0.0705457	Hypomethylated in Whole_blood	-	-	-	17	10109164
cg22799033	0.0211191	non-parametric	0.470102	0.535232	-0.0651298	Hypomethylated in Whole_blood	OPRK1;OPRK1	Body;5'UTR	-	8	54151330
cg18672716	0.00632944	parametric, equal variance	0.759318	0.814604	-0.055286	Hypomethylated in Whole_blood	-	-	-	2	193256
cg18196025	0.044358	parametric, equal variance	0.575599	0.628734	-0.0531341	Hypomethylated in Whole_blood	-	-	-	11	111317089
cg10345036	0.000180422	parametric, equal variance	0.431066	0.522712	-0.0916459	Hypomethylated in Whole_blood	-	-	-	20	4756422
cg21298703	0.0153836	parametric, equal variance	0.77372	0.708908	0.0648118	Hypermethylated in Whole_blood	DCN;DCN;DCN;DCN;DCN;DCN	5'UTR;TSS1500;TSS1500;TSS1500;TSS1500;TSS1500	-	12	91573749
cg23548163	0.0180068	non-parametric	0.883375	0.828049	0.0553256	Hypermethylated in Whole_blood	HIF3A;HIF3A;HIF3A	5'UTR;Body;Body	Island	19	46807119
cg10558233	0.0081094	parametric, equal variance	0.676509	0.742122	-0.0656135	Hypomethylated in Whole_blood	-	-	-	8	94892613
cg07563363	0.0235549	parametric, equal variance	0.205077	0.28353	-0.0784531	Hypomethylated in Whole_blood	-	-	-	2	154143677
cg15473007	0.0109615	parametric, equal variance	0.814475	0.866298	-0.0518226	Hypomethylated in Whole_blood	TNRC6A	Body	-	16	24827871
cg22019360	0.00245214	parametric, equal variance	0.407515	0.470992	-0.0634772	Hypomethylated in Whole_blood	ORC4;MBD5	TSS1500;5'UTR	S_Shore	2	148780011
cg25541968	0.00621111	non-parametric	0.338077	0.398066	-0.0599891	Hypomethylated in Whole_blood	OR5P3	TSS1500	-	11	7848142
cg20217592	0.0331203	non-parametric	0.496969	0.381297	0.115672	Hypermethylated in Whole_blood	ACAP1	Body	Island	17	7253521
cg15298179	0.0147985	parametric, equal variance	0.881136	0.802989	0.0781473	Hypermethylated in Whole_blood	PELP1;PELP1	Body;5'UTR	-	17	4602777
cg26827139	0.00862517	parametric, equal variance	0.703505	0.768844	-0.0653395	Hypomethylated in Whole_blood	AADACP1;MIR548H2;AADACL2-AS1;AADACL2-AS1	TSS1500;Body;Body;Body	-	3	151487065
cg01235795	0.032912	parametric, equal variance	0.678592	0.748013	-0.0694212	Hypomethylated in Whole_blood	-	-	N_Shelf	12	6396083
cg03458763	0.0137137	parametric, equal variance	0.634321	0.714508	-0.0801877	Hypomethylated in Whole_blood	-	-	S_Shore	8	47529545
cg14817448	6.94015e-05	parametric, non-equal variance	0.693773	0.786374	-0.0926013	Hypomethylated in Whole_blood	ZNF148	5'UTR	-	3	125069389
cg01860124	0.0404008	parametric, equal variance	0.808827	0.866431	-0.0576036	Hypomethylated in Whole_blood	-	-	-	7	97218
cg19979574	0.00621111	non-parametric	0.81494	0.878688	-0.0637477	Hypomethylated in Whole_blood	-	-	-	13	27592583
cg14067363	0.0140386	parametric, equal variance	0.847667	0.794215	0.0534521	Hypermethylated in Whole_blood	-	-	-	10	45098496
cg05056936	0.00246657	parametric, equal variance	0.649388	0.712832	-0.0634446	Hypomethylated in Whole_blood	EFCAB12	Body	-	3	129128619
cg05962581	0.0118689	parametric, equal variance	0.777267	0.83131	-0.0540429	Hypomethylated in Whole_blood	GRIK2;GRIK2;GRIK2	Body;Body;Body	-	6	102266126
cg12193095	0.000822569	parametric, equal variance	0.656269	0.756983	-0.100714	Hypomethylated in Whole_blood	KCNMA1;KCNMA1;KCNMA1;KCNMA1;KCNMA1;KCNMA1	Body;Body;Body;Body;Body;Body	-	10	78916343
cg00382053	0.035107	parametric, equal variance	0.724134	0.783752	-0.0596178	Hypomethylated in Whole_blood	UMOD;UMOD	Body;Body	N_Shore	16	20359444
cg26552913	0.0081745	parametric, equal variance	0.83381	0.894384	-0.0605741	Hypomethylated in Whole_blood	AIG1	TSS1500	N_Shelf	6	143379006
cg14864167	0.000100878	parametric, equal variance	0.450994	0.650353	-0.199359	Hypomethylated in Whole_blood	PDE7A	Body	N_Shelf	8	66751182
cg22828110	9.20999e-05	parametric, equal variance	0.190529	0.252123	-0.0615941	Hypomethylated in Whole_blood	F2RL2;IQGAP2	TSS200;Body	-	5	75919242
cg16671421	0.0227586	parametric, equal variance	0.712564	0.777469	-0.0649048	Hypomethylated in Whole_blood	ANKHD1;ANKHD1-EIF4EBP3;ANKHD1;ANKHD1	Body;Body;Body;Body	S_Shelf	5	139785679
cg18406053	2.00765e-05	parametric, equal variance	0.749804	0.831299	-0.0814945	Hypomethylated in Whole_blood	-	-	-	7	96921015
cg25151926	0.0304903	parametric, equal variance	0.633603	0.692129	-0.0585257	Hypomethylated in Whole_blood	-	-	-	5	37915406
cg00670575	0.0135773	non-parametric	0.782328	0.871006	-0.0886776	Hypomethylated in Whole_blood	SHANK2	5'UTR	-	11	70917157
cg11822515	0.0075281	non-parametric	0.714065	0.88622	-0.172155	Hypomethylated in Whole_blood	-	-	-	5	151841890
cg09774310	4.2566e-05	parametric, equal variance	0.802942	0.854322	-0.0513794	Hypomethylated in Whole_blood	-	-	S_Shelf	11	69504793
cg26979088	0.00509621	non-parametric	0.404799	0.47163	-0.0668316	Hypomethylated in Whole_blood	-	-	S_Shore	7	64713193
cg18651546	0.000479578	parametric, equal variance	0.384956	0.435778	-0.0508216	Hypomethylated in Whole_blood	IRF8	5'UTR	S_Shore	16	85933886
cg11917288	0.0143652	parametric, equal variance	0.862782	0.913047	-0.050265	Hypomethylated in Whole_blood	-	-	-	13	68745297
cg00806959	0.0202983	parametric, equal variance	0.725533	0.793181	-0.0676472	Hypomethylated in Whole_blood	ST3GAL3;ST3GAL3;ST3GAL3;ST3GAL3;ST3GAL3;ST3GAL3;ST3GAL3;ST3GAL3;ST3GAL3;ST3GAL3	Body;Body;Body;Body;Body;Body;Body;Body;Body;Body	-	1	44219988
cg15160445	0.0249714	parametric, equal variance	0.550171	0.488224	0.0619465	Hypermethylated in Whole_blood	GNAS;GNAS;GNAS;GNASAS	TSS1500;TSS1500;3'UTR;TSS1500	Island	20	57426749
cg10472021	0.0075281	non-parametric	0.8947	0.945053	-0.0503532	Hypomethylated in Whole_blood	LINC01135;LINC01135;LINC01135	Body;Body;Body	-	1	59271497
cg22713958	0.000988386	parametric, equal variance	0.736128	0.793833	-0.0577049	Hypomethylated in Whole_blood	LGALS3BP	TSS200	-	17	76976245
cg07103673	0.00134126	parametric, equal variance	0.727362	0.787453	-0.0600913	Hypomethylated in Whole_blood	NLRP14	3'UTR	-	11	7092719
cg26842801	0.0437876	non-parametric	0.806756	0.86502	-0.0582647	Hypomethylated in Whole_blood	DDX4;DDX4;DDX4;DDX4	Body;Body;Body;Body	-	5	55070008
cg09104725	0.0146321	parametric, equal variance	0.928957	0.876018	0.0529391	Hypermethylated in Whole_blood	LRCH3	Body	-	3	197526170
cg01593552	0.0182673	parametric, equal variance	0.802246	0.868143	-0.0658975	Hypomethylated in Whole_blood	-	-	-	13	22185680
cg24393958	0.000310355	parametric, equal variance	0.420056	0.475093	-0.0550375	Hypomethylated in Whole_blood	KLHL6	Body	-	3	183263756
cg13702226	0.0182481	parametric, equal variance	0.694252	0.744517	-0.0502644	Hypomethylated in Whole_blood	DMRT2;DMRT2;DMRT2	Body;3'UTR;3'UTR	-	9	1056640
cg21571602	0.0090573	non-parametric	0.8347	0.89252	-0.0578199	Hypomethylated in Whole_blood	ZC3H6	Body	S_Shelf	2	113035598
cg09053247	0.0286371	non-parametric	0.55598	0.488934	0.067046	Hypermethylated in Whole_blood	KIF15;KIAA1143	TSS1500;Body	N_Shore	3	44802549
cg05116220	0.000231465	parametric, equal variance	0.517578	0.583508	-0.0659292	Hypomethylated in Whole_blood	RABGAP1L	Body	-	1	174761732
cg11015557	0.0346729	parametric, equal variance	0.383728	0.327618	0.0561099	Hypermethylated in Whole_blood	POLE	Body	-	12	133212776
cg07730685	0.0260679	parametric, equal variance	0.785735	0.841898	-0.0561622	Hypomethylated in Whole_blood	-	-	-	11	71114230
cg01433297	0.0495663	parametric, equal variance	0.766363	0.711972	0.0543911	Hypermethylated in Whole_blood	SMOX;SMOX;SMOX;SMOX	5'UTR;5'UTR;5'UTR;5'UTR	N_Shore	20	4151816
cg20641865	0.0031066	parametric, equal variance	0.801401	0.872437	-0.0710357	Hypomethylated in Whole_blood	-	-	-	10	113744016
cg20699780	0.007279	parametric, equal variance	0.614589	0.671753	-0.0571645	Hypomethylated in Whole_blood	ABR;ABR;ABR	Body;Body;Body	Island	17	935017
cg14944696	0.0173576	parametric, equal variance	0.485721	0.558787	-0.0730657	Hypomethylated in Whole_blood	-	-	-	3	115155686
cg00716753	0.0332419	parametric, equal variance	0.835612	0.886807	-0.0511948	Hypomethylated in Whole_blood	HLCS;HLCS;HLCS	Body;Body;Body	-	21	38223581
cg01491219	0.0152886	non-parametric	0.233305	0.30798	-0.0746744	Hypomethylated in Whole_blood	C1orf115	TSS200	Island	1	220863513
cg10180169	0.000101048	non-parametric	0.824723	0.954515	-0.129793	Hypomethylated in Whole_blood	THBS3;THBS3;THBS3;THBS3;THBS3;THBS3;THBS3	ExonBnd;ExonBnd;ExonBnd;Body;Body;Body;Body	-	1	155171810
cg17379749	0.00209794	parametric, equal variance	0.771688	0.851827	-0.0801392	Hypomethylated in Whole_blood	-	-	N_Shore	12	119416855
cg19700376	0.025159	parametric, equal variance	0.635898	0.584755	0.0511429	Hypermethylated in Whole_blood	M1AP;M1AP;M1AP	TSS1500;TSS1500;TSS1500	S_Shore	2	74875760
cg14321861	2.3578e-05	non-parametric	0.842407	0.951302	-0.108895	Hypomethylated in Whole_blood	SEZ6;SEZ6;SEZ6;SEZ6;SEZ6;SEZ6	ExonBnd;ExonBnd;ExonBnd;Body;Body;Body	-	17	27287531
cg05062489	0.000304441	parametric, non-equal variance	0.695524	0.749524	-0.0540001	Hypomethylated in Whole_blood	-	-	-	3	109404367
cg13697891	0.00318065	parametric, equal variance	0.612148	0.665094	-0.0529455	Hypomethylated in Whole_blood	-	-	-	17	73312128
cg04068676	0.0173551	parametric, equal variance	0.657881	0.744741	-0.0868599	Hypomethylated in Whole_blood	ANO3	Body	-	11	26605224
cg18734446	0.00446032	parametric, equal variance	0.795317	0.851443	-0.0561264	Hypomethylated in Whole_blood	GDNF-AS1;GDNF-AS1;GDNF-AS1;GDNF-AS1	Body;1stExon;5'UTR;Body	-	5	37874112
cg07043044	0.00921409	parametric, equal variance	0.650762	0.732087	-0.0813258	Hypomethylated in Whole_blood	ADAMTS12	Body	-	5	33835713
cg04487274	0.0129072	non-parametric	0.762741	0.818621	-0.0558797	Hypomethylated in Whole_blood	-	-	-	2	112380704
cg13544745	0.0191484	parametric, equal variance	0.811146	0.867169	-0.056023	Hypomethylated in Whole_blood	-	-	-	12	122636911
cg11167160	0.0129072	non-parametric	0.436569	0.490444	-0.0538747	Hypomethylated in Whole_blood	DHODH	Body	-	16	72051243
cg05680237	0.0284348	parametric, equal variance	0.546456	0.62878	-0.0823241	Hypomethylated in Whole_blood	-	-	N_Shelf	6	27103185
cg19909613	0.0126442	parametric, equal variance	0.849587	0.787312	0.0622755	Hypermethylated in Whole_blood	TTC35	Body	-	8	109487153
cg26134615	0.0139733	parametric, equal variance	0.708576	0.76722	-0.0586435	Hypomethylated in Whole_blood	OR1A1	TSS1500	-	17	3118518
cg20349598	0.00356598	parametric, equal variance	0.747062	0.805019	-0.0579566	Hypomethylated in Whole_blood	MAD1L1;MAD1L1;MAD1L1	Body;Body;Body	-	7	1962389
cg20361768	0.025862	parametric, equal variance	0.624728	0.688447	-0.0637193	Hypomethylated in Whole_blood	LINC00880	Body	-	3	156819083
cg08418751	0.026481	parametric, equal variance	0.902261	0.847034	0.0552273	Hypermethylated in Whole_blood	MAGI2;MAGI2	Body;Body	-	7	78972726
cg19674851	0.000170697	parametric, equal variance	0.406307	0.467033	-0.0607258	Hypomethylated in Whole_blood	-	-	-	2	224720888
cg02826966	0.00650819	parametric, equal variance	0.686024	0.747442	-0.0614181	Hypomethylated in Whole_blood	VRK2;VRK2;VRK2;VRK2;VRK2;VRK2;VRK2;VRK2;VRK2	Body;Body;Body;Body;Body;Body;Body;Body;Body	-	2	58325590
cg24687432	0.00456461	parametric, equal variance	0.680271	0.731752	-0.0514819	Hypomethylated in Whole_blood	ATP10A	TSS1500	S_Shore	15	26109608
cg19743254	0.017305	parametric, equal variance	0.479303	0.531682	-0.0523793	Hypomethylated in Whole_blood	OPCML;OPCML	Body;Body	-	11	132735814
cg15847496	0.00932446	parametric, equal variance	0.728851	0.666618	0.0622328	Hypermethylated in Whole_blood	-	-	-	1	225888105
cg02489379	0.0316121	parametric, equal variance	0.596402	0.694808	-0.0984068	Hypomethylated in Whole_blood	SP100	3'UTR	-	2	231409567
cg20559786	0.0466786	parametric, equal variance	0.671819	0.616459	0.0553594	Hypermethylated in Whole_blood	ZNF292	Body	-	6	87923199
cg06513244	0.0257904	parametric, equal variance	0.751224	0.829501	-0.0782774	Hypomethylated in Whole_blood	TP53INP1;TP53INP1	5'UTR;5'UTR	-	8	95954357
cg16498634	0.000412282	parametric, equal variance	0.221208	0.299892	-0.078684	Hypomethylated in Whole_blood	IRF8	5'UTR	S_Shelf	16	85935828
cg09569346	0.0108492	non-parametric	0.878831	0.816732	0.0620994	Hypermethylated in Whole_blood	-	-	-	4	148386433
cg05804702	0.0286371	non-parametric	0.607619	0.661936	-0.0543175	Hypomethylated in Whole_blood	-	-	-	14	75696910
cg20671006	0.00260162	parametric, equal variance	0.675809	0.762857	-0.0870473	Hypomethylated in Whole_blood	DOCK9;DOCK9	Body;Body	-	13	99684462
cg17096793	0.00195165	parametric, equal variance	0.277613	0.348726	-0.0711125	Hypomethylated in Whole_blood	-	-	-	1	40805926
cg27155504	0.0382663	parametric, equal variance	0.874857	0.80996	0.0648978	Hypermethylated in Whole_blood	SLC25A3;SLC25A3;SLC25A3;SNORA53	Body;Body;Body;TSS1500	S_Shelf	12	98992140
cg10320516	0.00322957	parametric, equal variance	0.60916	0.667518	-0.0583581	Hypomethylated in Whole_blood	-	-	-	8	66841764
cg03319894	0.012765	parametric, equal variance	0.765435	0.848757	-0.0833219	Hypomethylated in Whole_blood	ZBTB10;ZBTB10	Body;Body	S_Shelf	8	81402617
cg10906428	0.0496051	parametric, equal variance	0.760134	0.814679	-0.0545448	Hypomethylated in Whole_blood	CRIPT	3'UTR	-	2	46852356
cg09828575	0.0108492	non-parametric	0.629866	0.571698	0.0581679	Hypermethylated in Whole_blood	-	-	Island	12	132663675
cg13953321	0.024639	non-parametric	0.795099	0.86205	-0.0669509	Hypomethylated in Whole_blood	-	-	-	2	236194756
cg13027361	0.00621111	non-parametric	0.805943	0.862621	-0.0566783	Hypomethylated in Whole_blood	EIF4ENIF1;EIF4ENIF1;EIF4ENIF1	Body;Body;Body	-	22	31856357
cg08863590	0.00890428	parametric, equal variance	0.76534	0.82396	-0.0586198	Hypomethylated in Whole_blood	-	-	-	10	108158266
cg27212048	0.00294768	parametric, equal variance	0.843195	0.89641	-0.0532148	Hypomethylated in Whole_blood	KLF12	5'UTR	-	13	74657424
cg00182921	0.00251556	parametric, equal variance	0.896793	0.839556	0.0572379	Hypermethylated in Whole_blood	SLC35A3;SLC35A3;SLC35A3	Body;Body;Body	-	1	100466941
cg25988912	0.049513	parametric, equal variance	0.789128	0.855342	-0.0662134	Hypomethylated in Whole_blood	LOC101929147;LOC101929147	Body;Body	-	1	119768598
cg04528256	0.0119177	parametric, equal variance	0.765051	0.817787	-0.0527362	Hypomethylated in Whole_blood	ADAMTS18;ADAMTS18	ExonBnd;Body	N_Shelf	16	77465492
cg10056106	8.04165e-06	parametric, equal variance	0.324915	0.392055	-0.0671398	Hypomethylated in Whole_blood	-	-	-	11	102631359
cg16207944	0.00157522	parametric, equal variance	0.52624	0.466098	0.0601416	Hypermethylated in Whole_blood	-	-	N_Shore	14	106331592
cg10979732	0.0108492	non-parametric	0.712845	0.76605	-0.0532051	Hypomethylated in Whole_blood	-	-	-	9	120892179
cg03747805	0.0188579	parametric, equal variance	0.782549	0.861003	-0.0784537	Hypomethylated in Whole_blood	PROS1	TSS1500	S_Shore	3	93693557
cg27529588	0.00406885	parametric, equal variance	0.750757	0.815928	-0.0651704	Hypomethylated in Whole_blood	-	-	-	13	20975121
cg19629289	0.00543155	parametric, equal variance	0.799108	0.870707	-0.0715983	Hypomethylated in Whole_blood	-	-	-	5	75659736
cg02301939	0.0333122	parametric, equal variance	0.622236	0.687184	-0.0649485	Hypomethylated in Whole_blood	C5orf28	5'UTR	-	5	43477428
cg22824890	0.00275355	parametric, equal variance	0.594062	0.670224	-0.0761618	Hypomethylated in Whole_blood	PCSK1;PCSK1;LOC101929710	Body;Body;Body	-	5	95763787
cg07162704	9.91291e-05	parametric, equal variance	0.487319	0.589212	-0.101893	Hypomethylated in Whole_blood	-	-	-	6	91113687
cg21381136	0.0107053	parametric, equal variance	0.798754	0.862094	-0.0633398	Hypomethylated in Whole_blood	RERE;RERE;RERE	5'UTR;Body;Body	-	1	8445818
cg08959725	0.0129072	non-parametric	0.758677	0.819848	-0.0611706	Hypomethylated in Whole_blood	-	-	-	10	91621365
cg03266046	0.00548385	parametric, equal variance	0.766351	0.820709	-0.0543586	Hypomethylated in Whole_blood	TSACC;CCT3;CCT3;CCT3;CCT3	TSS1500;Body;Body;Body;Body	N_Shore	1	156306395
cg10293230	0.0496967	parametric, equal variance	0.636067	0.686394	-0.0503275	Hypomethylated in Whole_blood	LOC102467224	Body	-	5	117396742
cg03991533	0.0249762	parametric, equal variance	0.656507	0.737383	-0.0808766	Hypomethylated in Whole_blood	SEC24A	Body	S_Shelf	5	133988402
cg26291072	0.00226681	parametric, equal variance	0.371422	0.427146	-0.0557242	Hypomethylated in Whole_blood	-	-	-	17	7071363
cg23570810	0.000341326	parametric, equal variance	0.52984	0.704422	-0.174582	Hypomethylated in Whole_blood	IFITM1	Body	N_Shore	11	315102
cg13014204	0.0331203	non-parametric	0.604113	0.655569	-0.051456	Hypomethylated in Whole_blood	-	-	-	1	22586811
cg02938045	0.000361803	parametric, equal variance	0.601661	0.654452	-0.0527905	Hypomethylated in Whole_blood	ABCC11;ABCC11;ABCC11	Body;Body;Body	-	16	48222834
cg25949447	0.00054669	parametric, equal variance	0.377467	0.429743	-0.0522752	Hypomethylated in Whole_blood	-	-	N_Shelf	2	128169860
cg17848407	0.0256457	parametric, equal variance	0.236865	0.291393	-0.0545281	Hypomethylated in Whole_blood	FLJ44606;FLJ44606	5'UTR;5'UTR	N_Shore	5	126408806
cg08374619	0.0108492	non-parametric	0.397632	0.467996	-0.070364	Hypomethylated in Whole_blood	TBC1D16	5'UTR	N_Shore	17	78008622
cg10827181	0.000569239	non-parametric	0.563595	0.684054	-0.120459	Hypomethylated in Whole_blood	ERAP1;ERAP1;ERAP1	Body;Body;Body	-	5	96120299
cg16460495	0.0286371	non-parametric	0.358238	0.42475	-0.0665116	Hypomethylated in Whole_blood	-	-	-	2	149628026
cg21203956	0.0114364	parametric, equal variance	0.827119	0.881788	-0.0546684	Hypomethylated in Whole_blood	-	-	-	2	139143958
cg01897092	0.000837278	parametric, non-equal variance	0.743505	0.803224	-0.0597193	Hypomethylated in Whole_blood	RASL10B	TSS1500	N_Shore	17	34057222
cg06700122	0.0157024	parametric, equal variance	0.8173	0.750918	0.0663821	Hypermethylated in Whole_blood	-	-	S_Shore	15	40214716
cg27066256	6.82233e-05	parametric, equal variance	0.921405	0.973864	-0.0524584	Hypomethylated in Whole_blood	-	-	-	11	362614
cg03783948	0.023124	parametric, equal variance	0.679225	0.741929	-0.0627039	Hypomethylated in Whole_blood	ITGAM;ITGAM	TSS1500;TSS1500	-	16	31270860
cg18191060	0.0445646	parametric, equal variance	0.413373	0.495115	-0.0817418	Hypomethylated in Whole_blood	ZNF670;ZNF670;ZNF670-ZNF695	TSS1500;TSS1500;TSS1500	S_Shore	1	247242514
cg09749684	0.00491964	parametric, equal variance	0.759174	0.814772	-0.0555974	Hypomethylated in Whole_blood	PELI2	Body	-	14	56669249
cg22983329	0.016407	parametric, equal variance	0.698063	0.765005	-0.0669424	Hypomethylated in Whole_blood	-	-	-	22	48721504
cg21282525	0.0486317	parametric, non-equal variance	0.302272	0.369831	-0.0675581	Hypomethylated in Whole_blood	TDRD9	Body	S_Shelf	14	104397864
cg16644494	0.00518921	parametric, equal variance	0.754511	0.834262	-0.0797512	Hypomethylated in Whole_blood	ODF3B	TSS1500	S_Shore	22	50971601
cg22081930	0.00526931	parametric, equal variance	0.842517	0.896745	-0.0542282	Hypomethylated in Whole_blood	-	-	-	8	115309470
cg01216388	0.0180068	non-parametric	0.765397	0.818222	-0.0528247	Hypomethylated in Whole_blood	-	-	N_Shelf	18	7563847
cg13621727	0.0244093	parametric, equal variance	0.792501	0.848064	-0.0555629	Hypomethylated in Whole_blood	CD44;CD44;CD44;CD44;CD44;CD44;CD44;CD44	Body;Body;Body;Body;Body;Body;Body;Body	-	11	35235930
cg23056286	0.0437876	non-parametric	0.0316478	0.0923372	-0.0606894	Hypomethylated in Whole_blood	ID3	TSS200	S_Shore	1	23886335
cg12394910	0.0369562	parametric, equal variance	0.802262	0.853454	-0.0511917	Hypomethylated in Whole_blood	IMPG1	Body	-	6	76702942
cg26839288	0.00909637	parametric, equal variance	0.746418	0.819076	-0.0726583	Hypomethylated in Whole_blood	HNRNPA3P1	TSS1500	-	10	44287132
cg14891543	0.00356774	parametric, equal variance	0.761845	0.859946	-0.0981009	Hypomethylated in Whole_blood	SP100;SP100	Body;Body	-	2	231377628
cg14163502	0.0167973	parametric, equal variance	0.709891	0.764086	-0.0541943	Hypomethylated in Whole_blood	KCNT1	Body	-	9	138619497
cg08950299	0.028658	parametric, equal variance	0.652177	0.70396	-0.0517833	Hypomethylated in Whole_blood	CST1;CST1	Body;ExonBnd	-	20	23729763
cg00748720	0.00129793	parametric, equal variance	0.739815	0.803728	-0.0639121	Hypomethylated in Whole_blood	SECISBP2L;SECISBP2L	Body;Body	-	15	49284453
cg13024117	0.0121322	parametric, equal variance	0.787952	0.843816	-0.0558641	Hypomethylated in Whole_blood	-	-	N_Shore	2	139659766
cg20904848	0.0437876	non-parametric	0.43106	0.482461	-0.0514007	Hypomethylated in Whole_blood	-	-	S_Shelf	17	73572827
cg09754810	0.0322486	parametric, equal variance	0.728347	0.778502	-0.0501555	Hypomethylated in Whole_blood	ZFAND3	Body	-	6	37919673
cg08213398	0.0139219	parametric, equal variance	0.765339	0.846654	-0.0813147	Hypomethylated in Whole_blood	SWAP70	Body	-	11	9744126
cg14293575	0.00039213	parametric, equal variance	0.717693	0.901013	-0.18332	Hypomethylated in Whole_blood	USP18	5'UTR	S_Shelf	22	18635460
cg22410743	0.00709503	parametric, equal variance	0.758196	0.622256	0.13594	Hypermethylated in Whole_blood	IQCH;IQCH	Body;Body	-	15	67574897
cg26747079	0.0241217	parametric, equal variance	0.668359	0.72415	-0.0557907	Hypomethylated in Whole_blood	-	-	-	3	193518745
cg09877301	0.00213549	non-parametric	0.869134	0.930179	-0.0610445	Hypomethylated in Whole_blood	-	-	Island	6	168812737
cg22144937	0.0164578	parametric, equal variance	0.852671	0.782855	0.0698158	Hypermethylated in Whole_blood	-	-	-	9	125462113
cg26077214	0.00895695	parametric, equal variance	0.748821	0.820255	-0.0714337	Hypomethylated in Whole_blood	LOC101927587	Body	-	1	84258662
cg08173434	0.0144785	parametric, equal variance	0.758331	0.830224	-0.0718925	Hypomethylated in Whole_blood	-	-	-	2	10849259
cg16785077	6.39973e-05	non-parametric	0.798954	0.887949	-0.0889943	Hypomethylated in Whole_blood	MX1	TSS1500	N_Shore	21	42791867
cg10891521	0.00712276	parametric, equal variance	0.759536	0.813288	-0.0537526	Hypomethylated in Whole_blood	METRNL	Body	Island	17	81047941
cg09420391	0.0134431	parametric, equal variance	0.723773	0.778993	-0.0552205	Hypomethylated in Whole_blood	LOC101929140	Body	-	13	41754202
cg25539515	0.000309133	parametric, equal variance	0.683157	0.76546	-0.0823027	Hypomethylated in Whole_blood	-	-	-	20	53611750
cg06198803	0.00141898	parametric, equal variance	0.808496	0.859722	-0.0512255	Hypomethylated in Whole_blood	PVRL2;PVRL2	Body;Body	-	19	45371896
cg22591889	0.0217751	parametric, equal variance	0.895491	0.832378	0.063113	Hypermethylated in Whole_blood	CPEB3	Body	-	10	93828960
cg26314853	0.0075281	non-parametric	0.548368	0.611351	-0.0629827	Hypomethylated in Whole_blood	-	-	-	14	93599873
cg23220897	0.00608269	parametric, equal variance	0.536547	0.650028	-0.113482	Hypomethylated in Whole_blood	-	-	N_Shore	3	16924709
cg04409319	2.3578e-05	non-parametric	0.88619	0.964003	-0.077813	Hypomethylated in Whole_blood	LY9	Body	S_Shelf	1	160774690
cg20522407	0.0437876	non-parametric	0.577583	0.646533	-0.0689501	Hypomethylated in Whole_blood	KCTD16	5'UTR	-	5	143563187
cg11148364	0.0090573	non-parametric	0.721079	0.782479	-0.0614002	Hypomethylated in Whole_blood	SNORD115-11;SNORD115-36;SNORD115-43;SNORD115-29	TSS200;TSS200;TSS200;TSS200	-	15	25434492
cg08170023	0.0332626	parametric, equal variance	0.751362	0.811	-0.0596381	Hypomethylated in Whole_blood	RASGEF1A;RASGEF1A	Body;Body	S_Shore	10	43699342
cg05855199	0.0191591	parametric, equal variance	0.740435	0.821493	-0.081058	Hypomethylated in Whole_blood	-	-	-	14	65356308
cg12269320	0.000308581	parametric, equal variance	0.697865	0.773381	-0.0755154	Hypomethylated in Whole_blood	-	-	N_Shelf	1	161356314
cg07361257	0.024639	non-parametric	0.783041	0.702229	0.080812	Hypermethylated in Whole_blood	-	-	N_Shelf	2	71291297
cg23131559	0.0189183	parametric, equal variance	0.764732	0.847361	-0.0826284	Hypomethylated in Whole_blood	GDPD3	Body	-	16	30117633
cg22805491	0.028545	parametric, equal variance	0.626907	0.689023	-0.0621165	Hypomethylated in Whole_blood	-	-	-	14	51172404
cg02469186	0.00455933	parametric, equal variance	0.80626	0.860528	-0.0542685	Hypomethylated in Whole_blood	GABRA1;GABRA1;GABRA1;GABRA1;GABRA1;GABRA1;GABRA1	TSS1500;5'UTR;5'UTR;5'UTR;5'UTR;TSS200;5'UTR	-	5	161277234
cg26587014	0.0107866	parametric, equal variance	0.530991	0.592644	-0.0616528	Hypomethylated in Whole_blood	-	-	S_Shelf	19	45264376
cg08714840	0.0108492	non-parametric	0.157865	0.209226	-0.0513613	Hypomethylated in Whole_blood	-	-	-	19	56683259
cg17254749	0.00222405	parametric, equal variance	0.68008	0.78451	-0.104431	Hypomethylated in Whole_blood	-	-	-	12	20303985
cg13288164	0.0281067	parametric, equal variance	0.456041	0.529325	-0.0732845	Hypomethylated in Whole_blood	PCDHB4	TSS200	N_Shore	5	140501380
cg09779794	0.035738	parametric, equal variance	0.775756	0.839342	-0.0635858	Hypomethylated in Whole_blood	-	-	-	19	30116396
cg14290491	0.000817371	parametric, equal variance	0.466671	0.53427	-0.0675987	Hypomethylated in Whole_blood	-	-	-	4	112723558
cg22973062	0.00471808	parametric, equal variance	0.649655	0.733887	-0.0842323	Hypomethylated in Whole_blood	RAB8B	Body	-	15	63506772
cg16185768	0.0395073	parametric, equal variance	0.835252	0.887784	-0.0525316	Hypomethylated in Whole_blood	KIDINS220	Body	-	2	8946094
cg27409910	0.0278323	parametric, equal variance	0.437619	0.386046	0.0515727	Hypermethylated in Whole_blood	WT1;WT1;WT1;WT1	Body;Body;Body;Body	N_Shore	11	32454216
cg10771751	0.0238145	parametric, equal variance	0.844509	0.780023	0.0644859	Hypermethylated in Whole_blood	-	-	-	3	166143675
cg22241177	0.0121734	parametric, equal variance	0.583522	0.641593	-0.0580718	Hypomethylated in Whole_blood	-	-	-	10	60807982
cg03659428	0.0149049	parametric, equal variance	0.264764	0.331688	-0.0669239	Hypomethylated in Whole_blood	SYNPO2;SYNPO2;SYNPO2;SYNPO2;SYNPO2	TSS1500;TSS1500;TSS1500;TSS1500;Body	-	4	119809687
cg09002684	3.36828e-06	non-parametric	0.906598	0.964048	-0.0574504	Hypomethylated in Whole_blood	SLC22A23;SLC22A23	Body;Body	-	6	3293797
cg19944138	0.01378	parametric, equal variance	0.627667	0.687855	-0.0601879	Hypomethylated in Whole_blood	EXOC4	Body	-	7	133335445
cg12887317	0.0152886	non-parametric	0.818137	0.871287	-0.0531497	Hypomethylated in Whole_blood	-	-	N_Shelf	5	42921456
cg07053726	0.0241261	parametric, equal variance	0.843027	0.899017	-0.0559894	Hypomethylated in Whole_blood	-	-	-	14	71697546
cg02322653	0.0183601	parametric, equal variance	0.792901	0.859851	-0.0669504	Hypomethylated in Whole_blood	OR7D2	1stExon	-	19	9296688
cg09011334	0.0180068	non-parametric	0.699023	0.753334	-0.0543112	Hypomethylated in Whole_blood	SNX30	Body	-	9	115615064
cg07511021	0.017413	parametric, equal variance	0.872102	0.934804	-0.0627026	Hypomethylated in Whole_blood	INADL	Body	-	1	62281535
cg21704551	0.0230842	parametric, equal variance	0.491239	0.545693	-0.0544532	Hypomethylated in Whole_blood	DPYS	Body	-	8	105424058
cg11079896	0.00486408	parametric, equal variance	0.242587	0.0885432	0.154043	Hypermethylated in Whole_blood	RHOJ;RHOJ	5'UTR;1stExon	-	14	63671314
cg04755995	0.00115206	parametric, non-equal variance	0.88519	0.9421	-0.0569102	Hypomethylated in Whole_blood	-	-	S_Shore	7	149112961
cg02977810	0.00535584	parametric, equal variance	0.842323	0.896987	-0.0546634	Hypomethylated in Whole_blood	RNF13;RNF13	Body;Body	-	3	149564846
cg15612221	0.00335483	parametric, equal variance	0.314986	0.445875	-0.130889	Hypomethylated in Whole_blood	-	-	-	18	37379468
cg15977816	0.0204174	parametric, equal variance	0.120602	0.172613	-0.0520106	Hypomethylated in Whole_blood	KCNN4;KCNN4	1stExon;5'UTR	-	19	44285297
cg00061114	0.028516	parametric, equal variance	0.833249	0.894751	-0.0615019	Hypomethylated in Whole_blood	CCDC88A;CCDC88A;CCDC88A	Body;Body;Body	-	2	55593115
cg09685961	0.00624211	parametric, equal variance	0.711529	0.790427	-0.0788977	Hypomethylated in Whole_blood	RAD21-AS1;MIR3610;RAD21	Body;TSS1500;TSS1500	S_Shore	8	117888081
cg14656132	0.00598307	parametric, equal variance	0.63198	0.570641	0.061339	Hypermethylated in Whole_blood	FAM208A	Body	-	3	56707886
cg05754259	0.0351027	parametric, equal variance	0.754298	0.807158	-0.0528601	Hypomethylated in Whole_blood	-	-	-	6	112984914
cg24470588	0.0301171	parametric, equal variance	0.235558	0.158287	0.077271	Hypermethylated in Whole_blood	SELL;SELL;SELL	ExonBnd;Body;Body	-	1	169677540
cg05877299	0.00762101	parametric, equal variance	0.687008	0.754525	-0.0675166	Hypomethylated in Whole_blood	-	-	-	3	66973414
cg16523805	0.00701938	parametric, equal variance	0.754839	0.82194	-0.0671016	Hypomethylated in Whole_blood	ZNF668;ZNF668;ZNF668;ZNF668	TSS1500;TSS1500;5'UTR;5'UTR	S_Shore	16	31076912
cg03058862	0.0362186	parametric, equal variance	0.768613	0.819245	-0.050632	Hypomethylated in Whole_blood	ZMPSTE24	Body	S_Shore	1	40725250
cg00014991	0.00268452	non-parametric	0.596667	0.661745	-0.065078	Hypomethylated in Whole_blood	RNU6-71P	Body	-	6	56246720
cg17652792	0.012381	parametric, equal variance	0.223734	0.170716	0.0530188	Hypermethylated in Whole_blood	PCDHB16;PCDHB16	5'UTR;1stExon	N_Shore	5	140562007
cg00094558	0.0331203	non-parametric	0.928166	0.875157	0.0530091	Hypermethylated in Whole_blood	SGCA;SGCA	Body;Body	-	17	48252742
cg15864256	0.0409246	parametric, equal variance	0.686256	0.748908	-0.0626518	Hypomethylated in Whole_blood	-	-	-	12	91755828
cg25915512	0.0211904	parametric, equal variance	0.748363	0.698079	0.0502836	Hypermethylated in Whole_blood	IL1F8;IL1F8	TSS1500;TSS1500	S_Shelf	2	113811250
cg08756614	0.0144616	parametric, equal variance	0.713741	0.770933	-0.0571915	Hypomethylated in Whole_blood	-	-	-	16	5263828
cg14371736	0.00213549	non-parametric	0.174152	0.270609	-0.0964578	Hypomethylated in Whole_blood	-	-	N_Shore	9	126802969
cg01751675	0.000612991	parametric, equal variance	0.831846	0.884654	-0.0528071	Hypomethylated in Whole_blood	-	-	-	20	17825247
cg04205071	0.0181054	parametric, equal variance	0.560936	0.62593	-0.0649938	Hypomethylated in Whole_blood	DIP2B	Body	-	12	50936543
cg12284872	0.0055188	non-parametric	0.50265	0.786482	-0.283832	Hypomethylated in Whole_blood	KLHDC8A;KLHDC8A;KLHDC8A;KLHDC8A	Body;Body;Body;Body	N_Shore	1	205311965
cg26812848	0.00162914	parametric, equal variance	0.73724	0.796111	-0.0588706	Hypomethylated in Whole_blood	-	-	-	12	46312845
cg11870843	0.00220848	parametric, equal variance	0.623566	0.677791	-0.0542248	Hypomethylated in Whole_blood	-	-	-	15	39475683
cg23733260	0.0211191	non-parametric	0.958012	0.896498	0.061514	Hypermethylated in Whole_blood	BBX;BBX	5'UTR;5'UTR	-	3	107381326
cg19235722	0.00901803	parametric, equal variance	0.831055	0.884907	-0.0538523	Hypomethylated in Whole_blood	-	-	-	4	158123623
cg13289493	7.28658e-05	parametric, equal variance	0.88402	0.958785	-0.0747644	Hypomethylated in Whole_blood	RSAD2	TSS1500	-	2	7016958
cg12899065	0.0308329	parametric, equal variance	0.696607	0.623454	0.0731529	Hypermethylated in Whole_blood	GP1BB;SEPT5	TSS1500;3'UTR	Island	22	19710163
cg04802018	0.00842128	parametric, equal variance	0.640141	0.729749	-0.0896079	Hypomethylated in Whole_blood	-	-	-	2	12728102
cg08060271	0.00159665	parametric, equal variance	0.880333	0.930593	-0.0502599	Hypomethylated in Whole_blood	UNC93A;UNC93A	Body;Body	-	6	167720122
cg17987649	0.0124986	parametric, equal variance	0.745269	0.797204	-0.0519348	Hypomethylated in Whole_blood	UBD	Body	-	6	29526534
cg19002030	0.0197661	parametric, equal variance	0.71626	0.777962	-0.0617022	Hypomethylated in Whole_blood	ICA1L;ICA1L;ICA1L	Body;Body;Body	-	2	203670789
cg14814637	0.00272743	parametric, equal variance	0.223832	0.293211	-0.0693787	Hypomethylated in Whole_blood	SPATA13	Body	-	13	24626904
cg13069411	0.00335481	non-parametric	0.851719	0.932198	-0.0804788	Hypomethylated in Whole_blood	EIF1AD;EIF1AD;EIF1AD;EIF1AD;EIF1AD;EIF1AD;EIF1AD;BANF1;BANF1	TSS1500;TSS1500;TSS1500;TSS1500;TSS1500;TSS1500;TSS1500;Body;Body	S_Shore	11	65771070
cg12655260	0.00268452	non-parametric	0.214092	0.384289	-0.170196	Hypomethylated in Whole_blood	ARHGAP26;ARHGAP26	Body;Body	-	5	142562569
cg20314480	0.0334105	parametric, equal variance	0.269182	0.209247	0.0599355	Hypermethylated in Whole_blood	IL16;IL16;IL16;IL16;IL16;IL16	5'UTR;ExonBnd;ExonBnd;ExonBnd;Body;Body	-	15	81591736
cg18984825	0.0180068	non-parametric	0.831964	0.882913	-0.0509497	Hypomethylated in Whole_blood	-	-	-	20	55563146
cg04236145	0.0098377	parametric, equal variance	0.55547	0.502124	0.0533453	Hypermethylated in Whole_blood	PRKAG2;PRKAG2	Body;Body	-	7	151466575
cg25058308	0.0063241	parametric, equal variance	0.465809	0.537082	-0.0712731	Hypomethylated in Whole_blood	LINC00431	Body	-	13	111634397
cg19922022	0.0148894	parametric, equal variance	0.761729	0.811929	-0.0501993	Hypomethylated in Whole_blood	NUP133	3'UTR	-	1	229577318
cg05930443	0.0111827	parametric, equal variance	0.872944	0.817174	0.0557702	Hypermethylated in Whole_blood	RBPJ;RBPJ;RBPJ;RBPJ	Body;Body;Body;Body	-	4	26390581
cg02655549	0.026769	parametric, equal variance	0.614749	0.700813	-0.0860639	Hypomethylated in Whole_blood	GPN1;GPN1;GPN1;GPN1;GPN1	Body;Body;Body;Body;Body	-	2	27863325
cg06723619	0.0146777	parametric, equal variance	0.507881	0.450092	0.0577888	Hypermethylated in Whole_blood	-	-	-	6	30346055
cg05865912	0.000106008	parametric, equal variance	0.528602	0.580851	-0.0522485	Hypomethylated in Whole_blood	-	-	-	8	27437964
cg15110481	0.00335481	non-parametric	0.492819	0.574707	-0.0818883	Hypomethylated in Whole_blood	NCKAP5;NCKAP5	5'UTR;5'UTR	-	2	134277486
cg00627447	0.0108282	parametric, equal variance	0.645366	0.699179	-0.0538134	Hypomethylated in Whole_blood	CDH13;CDH13;CDH13;CDH13	5'UTR;Body;Body;Body	-	16	83233690
cg24374636	0.00579019	parametric, equal variance	0.50759	0.411577	0.0960128	Hypermethylated in Whole_blood	TYRO3	Body	S_Shore	15	41852586
cg13924195	0.014227	parametric, equal variance	0.882075	0.812255	0.06982	Hypermethylated in Whole_blood	-	-	-	17	47947849
cg11459492	0.000152045	parametric, equal variance	0.379323	0.449645	-0.0703222	Hypomethylated in Whole_blood	-	-	-	3	171672591
cg21621819	0.000191269	parametric, equal variance	0.844327	0.760843	0.0834841	Hypermethylated in Whole_blood	LINC00309	TSS200	-	2	64432742
cg09242846	0.0112125	parametric, equal variance	0.712226	0.768293	-0.0560668	Hypomethylated in Whole_blood	-	-	-	11	97555260
cg09847845	0.0127775	parametric, equal variance	0.607101	0.668134	-0.061033	Hypomethylated in Whole_blood	CRCT1	5'UTR	N_Shore	1	152487699
cg24445163	0.0142459	parametric, equal variance	0.756077	0.82408	-0.0680034	Hypomethylated in Whole_blood	-	-	-	3	139616703
cg20858684	0.019841	parametric, equal variance	0.82142	0.749064	0.0723566	Hypermethylated in Whole_blood	-	-	-	14	27203994
cg26622740	0.00171338	parametric, equal variance	0.295404	0.36238	-0.0669758	Hypomethylated in Whole_blood	PKD2	Body	-	4	88934234
cg13246328	0.0101258	parametric, equal variance	0.719982	0.784581	-0.0645987	Hypomethylated in Whole_blood	-	-	-	12	28179213
cg24260662	0.000620902	parametric, equal variance	0.684122	0.737344	-0.0532227	Hypomethylated in Whole_blood	GPR39	Body	-	2	133281441
cg17277212	0.0156625	parametric, equal variance	0.740266	0.800718	-0.060452	Hypomethylated in Whole_blood	THADA;THADA;THADA	Body;Body;Body	-	2	43606822
cg06764475	0.0259926	parametric, equal variance	0.719385	0.781306	-0.0619205	Hypomethylated in Whole_blood	PRIM2	Body	-	6	57211860
cg16572224	0.0018237	parametric, equal variance	0.682556	0.744531	-0.0619747	Hypomethylated in Whole_blood	SH3PXD2B	Body	-	5	171788937
cg27449041	0.0417253	parametric, equal variance	0.756191	0.703312	0.0528794	Hypermethylated in Whole_blood	RERE;RERE	5'UTR;5'UTR	-	1	8850306
cg06686789	0.00166852	parametric, equal variance	0.663869	0.752823	-0.0889542	Hypomethylated in Whole_blood	SLC18A1;SLC18A1;SLC18A1;SLC18A1	TSS1500;TSS1500;TSS1500;TSS1500	-	8	20041853
cg27590377	0.00897903	parametric, non-equal variance	0.737178	0.787315	-0.0501369	Hypomethylated in Whole_blood	-	-	-	12	9852435
cg09883798	4.04194e-05	non-parametric	0.898623	0.961551	-0.0629278	Hypomethylated in Whole_blood	MSRA;MSRA;MSRA	Body;TSS1500;Body	-	8	9951983
cg14860524	0.018486	parametric, equal variance	0.301174	0.247698	0.0534756	Hypermethylated in Whole_blood	SCHIP1	TSS200	-	3	158991537
cg16441347	0.027599	parametric, equal variance	0.896083	0.841642	0.0544406	Hypermethylated in Whole_blood	FIG4	Body	-	6	110057745
cg13990197	0.0152886	non-parametric	0.834244	0.894903	-0.0606586	Hypomethylated in Whole_blood	-	-	-	1	227720401
cg06670786	0.000920921	parametric, equal variance	0.911892	0.97117	-0.0592776	Hypomethylated in Whole_blood	-	-	-	1	224701971
cg16907808	0.0105512	parametric, equal variance	0.768153	0.84633	-0.078177	Hypomethylated in Whole_blood	FBXL13;FBXL13;FBXL13;FBXL13	5'UTR;5'UTR;5'UTR;Body	-	7	102678569
cg13088471	0.0437876	non-parametric	0.816759	0.752337	0.0644217	Hypermethylated in Whole_blood	ASAP1	Body	-	8	131314596
cg00505350	6.9308e-06	parametric, equal variance	0.897658	0.954693	-0.0570355	Hypomethylated in Whole_blood	DGCR2;DGCR2;DGCR2;DGCR2;DGCR2	Body;Body;Body;Body;Body	-	22	19053441
cg05518370	0.0411056	parametric, equal variance	0.67589	0.734012	-0.0581223	Hypomethylated in Whole_blood	-	-	-	10	125488938
cg23321994	0.00164728	parametric, equal variance	0.832837	0.771091	0.0617458	Hypermethylated in Whole_blood	SDK2	Body	-	17	71616782
cg09314225	0.0437876	non-parametric	0.941656	0.886768	0.0548875	Hypermethylated in Whole_blood	MORN1	Body	S_Shelf	1	2268662
cg22688006	0.00701406	parametric, equal variance	0.767884	0.842351	-0.0744673	Hypomethylated in Whole_blood	TCN2;TCN2	Body;Body	-	22	31011819
cg13593913	0.0331203	non-parametric	0.290263	0.343185	-0.0529226	Hypomethylated in Whole_blood	VAC14	Body	-	16	70784939
cg26484090	0.000764599	non-parametric	0.908679	0.971164	-0.0624842	Hypomethylated in Whole_blood	USP45	5'UTR	N_Shelf	6	99960583
cg17722542	0.0365483	parametric, equal variance	0.812448	0.871785	-0.0593365	Hypomethylated in Whole_blood	-	-	-	3	126952898
cg11842367	0.0331203	non-parametric	0.559734	0.506948	0.0527856	Hypermethylated in Whole_blood	MGC27382	Body	-	1	78703580
cg03715090	0.00874152	parametric, equal variance	0.838481	0.889617	-0.051136	Hypomethylated in Whole_blood	-	-	-	9	110648730
cg07376029	0.00347821	parametric, equal variance	0.566598	0.618516	-0.0519177	Hypomethylated in Whole_blood	GC	TSS1500	-	4	72650992
cg13486531	0.0213205	parametric, equal variance	0.829551	0.888916	-0.059365	Hypomethylated in Whole_blood	-	-	-	6	71955317
cg10081084	0.0129072	non-parametric	0.957478	0.894361	0.0631174	Hypermethylated in Whole_blood	ZHX2	5'UTR	-	8	123858181
cg24486736	0.0095583	parametric, equal variance	0.803344	0.747648	0.0556964	Hypermethylated in Whole_blood	-	-	-	13	43451777
cg05055216	0.000280449	parametric, equal variance	0.603795	0.692866	-0.0890718	Hypomethylated in Whole_blood	SLC44A1;SLC44A1	Body;Body	S_Shelf	9	108011340
cg21795850	0.02159	parametric, equal variance	0.701932	0.764459	-0.0625273	Hypomethylated in Whole_blood	-	-	-	21	18170094
cg08122652	0.00388803	parametric, equal variance	0.622942	0.807113	-0.184171	Hypomethylated in Whole_blood	PARP9;PARP9;DTX3L;PARP9;PARP9;PARP9;PARP9	5'UTR;5'UTR;TSS1500;5'UTR;5'UTR;5'UTR;5'UTR	N_Shore	3	122281939
cg20899034	0.000231812	parametric, equal variance	0.912094	0.820802	0.0912913	Hypermethylated in Whole_blood	ACAD11;NPHP3-ACAD11	Body;Body	-	3	132344736
cg03921106	0.0331203	non-parametric	0.721744	0.781197	-0.0594522	Hypomethylated in Whole_blood	DLG2	Body	-	11	85251812
cg03291453	0.00078083	parametric, equal variance	0.542974	0.605284	-0.06231	Hypomethylated in Whole_blood	PLEKHA5;PLEKHA5;PLEKHA5;PLEKHA5	Body;Body;Body;Body	S_Shore	12	19284409
cg03017407	0.0170354	parametric, equal variance	0.759635	0.810024	-0.0503895	Hypomethylated in Whole_blood	EGFR;EGFR;EGFR;EGFR	Body;Body;Body;Body	-	7	55195570
cg08576768	0.00455821	parametric, equal variance	0.762073	0.812553	-0.0504796	Hypomethylated in Whole_blood	LOC101928438	Body	N_Shelf	9	102578889
cg20005760	0.00265321	parametric, equal variance	0.834982	0.884987	-0.0500046	Hypomethylated in Whole_blood	EIF3J	Body	S_Shore	15	44830861
cg08429605	0.0160858	parametric, equal variance	0.76184	0.814983	-0.0531435	Hypomethylated in Whole_blood	CPSF4L	TSS1500	-	17	71258613
cg00929332	0.000938839	parametric, equal variance	0.899246	0.845113	0.0541321	Hypermethylated in Whole_blood	TEX14;TEX14	Body;Body	-	17	56642938
cg26329921	0.00799742	parametric, equal variance	0.81421	0.873348	-0.0591383	Hypomethylated in Whole_blood	-	-	-	8	30593093
cg23847017	0.00178067	parametric, equal variance	0.257561	0.311324	-0.0537627	Hypomethylated in Whole_blood	PHACTR4;PHACTR4;PHACTR4	1stExon;5'UTR;Body	-	1	28764854
cg23015343	0.000151532	parametric, equal variance	0.549955	0.645936	-0.0959816	Hypomethylated in Whole_blood	-	-	-	13	50484082
cg01208318	0.00205952	parametric, equal variance	0.373123	0.297236	0.0758871	Hypermethylated in Whole_blood	-	-	N_Shelf	14	106329652
cg26416615	0.0108492	non-parametric	0.830542	0.898914	-0.0683728	Hypomethylated in Whole_blood	ARID5B	Body	-	10	63751843
cg03081221	0.00304979	parametric, equal variance	0.814672	0.879255	-0.064583	Hypomethylated in Whole_blood	NPY1R	TSS1500	S_Shore	4	164254499
cg00492055	0.0286371	non-parametric	0.848037	0.938734	-0.0906976	Hypomethylated in Whole_blood	CEP70	5'UTR	N_Shore	3	138312356
cg11580511	0.00875528	parametric, equal variance	0.816782	0.867258	-0.0504762	Hypomethylated in Whole_blood	-	-	Island	5	33502067
cg16039889	0.0437876	non-parametric	0.567574	0.654506	-0.0869313	Hypomethylated in Whole_blood	AIRN;AIRN;IGF2R	Body;Body;Body	Island	6	160427347
cg04516052	0.0133315	parametric, equal variance	0.896563	0.835304	0.0612594	Hypermethylated in Whole_blood	POLH	Body	S_Shelf	6	43552528
cg01622992	0.0118932	parametric, equal variance	0.64646	0.697365	-0.0509046	Hypomethylated in Whole_blood	AKAP2;PALM2-AKAP2;PALM2-AKAP2;AKAP2;AKAP2	Body;Body;Body;Body;Body	-	9	112911321
cg08545480	0.0152886	non-parametric	0.79529	0.860971	-0.0656809	Hypomethylated in Whole_blood	LACTB2-AS1;LACTB2	Body;Body	-	8	71557507
cg15949708	0.0113039	parametric, equal variance	0.743793	0.809191	-0.0653978	Hypomethylated in Whole_blood	-	-	-	11	91506467
cg08243790	0.00549453	parametric, equal variance	0.765766	0.835882	-0.0701158	Hypomethylated in Whole_blood	-	-	-	8	127485353
cg05249836	0.000303145	non-parametric	0.372994	0.425952	-0.0529581	Hypomethylated in Whole_blood	C22orf9;C22orf9	Body;TSS1500	-	22	45609402
cg07684862	0.0497914	parametric, equal variance	0.78738	0.729092	0.0582883	Hypermethylated in Whole_blood	-	-	-	7	94122172
cg09805196	0.024639	non-parametric	0.680992	0.753349	-0.0723572	Hypomethylated in Whole_blood	-	-	-	10	91053513
cg02401627	0.0119411	parametric, equal variance	0.701901	0.786753	-0.084852	Hypomethylated in Whole_blood	LEKR1;LEKR1	Body;Body	-	3	156555246
cg08577776	0.000421035	non-parametric	0.244809	0.301383	-0.0565739	Hypomethylated in Whole_blood	-	-	Island	16	3225355
cg07773838	0.00680578	parametric, equal variance	0.234743	0.172757	0.0619855	Hypermethylated in Whole_blood	-	-	-	18	864836
cg14584254	0.00757482	parametric, equal variance	0.757193	0.818308	-0.0611144	Hypomethylated in Whole_blood	-	-	-	3	191750463
cg16908824	0.0122519	parametric, equal variance	0.783331	0.717121	0.0662099	Hypermethylated in Whole_blood	MIR1283-2	TSS1500	-	19	54260952
cg01708150	0.0115741	parametric, equal variance	0.203907	0.104918	0.0989893	Hypermethylated in Whole_blood	RHOJ;RHOJ	5'UTR;1stExon	-	14	63671445
cg14387743	0.0255583	parametric, equal variance	0.360326	0.411569	-0.0512428	Hypomethylated in Whole_blood	VNN3;VNN3	TSS1500;TSS1500	-	6	133056278
cg10975855	0.0411527	parametric, equal variance	0.822714	0.87656	-0.0538455	Hypomethylated in Whole_blood	PAQR5;PAQR5	5'UTR;5'UTR	-	15	69631439
cg05042110	0.0251424	parametric, equal variance	0.774955	0.839877	-0.0649219	Hypomethylated in Whole_blood	PKIA;PKIA	5'UTR;5'UTR	-	8	79470805
cg15152958	0.0222071	parametric, equal variance	0.84428	0.894495	-0.0502147	Hypomethylated in Whole_blood	-	-	-	3	9369039
cg05715086	0.00669117	parametric, equal variance	0.673481	0.753897	-0.0804157	Hypomethylated in Whole_blood	-	-	-	19	52246163
cg06874109	0.0438387	parametric, equal variance	0.865313	0.811998	0.0533151	Hypermethylated in Whole_blood	DNAJC6;DNAJC6	5'UTR;Body	N_Shelf	1	65772571
cg16954505	0.0109263	parametric, equal variance	0.293585	0.368576	-0.0749919	Hypomethylated in Whole_blood	-	-	S_Shore	1	150949839
cg09355523	0.0285251	parametric, equal variance	0.701333	0.757289	-0.0559564	Hypomethylated in Whole_blood	UBL3	Body	-	13	30376915
cg06885374	0.0136821	non-parametric	0.0399083	0.139281	-0.0993723	Hypomethylated in Whole_blood	TMEM144;TMEM144	1stExon;5'UTR	Island	4	159131626
cg20415960	0.00883725	parametric, equal variance	0.882364	0.828166	0.054198	Hypermethylated in Whole_blood	ADGRE3;ADGRE3;ADGRE3	Body;Body;Body	-	19	14743662
cg26708920	0.0437876	non-parametric	0.320224	0.156673	0.163551	Hypermethylated in Whole_blood	FRMD4A	Body	-	10	13826317
cg15031075	0.0152886	non-parametric	0.775595	0.844711	-0.0691166	Hypomethylated in Whole_blood	LOC101927769	TSS1500	-	7	20335474
cg26142965	0.00384804	parametric, equal variance	0.248102	0.315014	-0.0669115	Hypomethylated in Whole_blood	-	-	Island	6	29521803
cg13727066	0.000764599	non-parametric	0.870841	0.929376	-0.058535	Hypomethylated in Whole_blood	PRKCA	Body	-	17	64426938
cg00312344	0.00154819	parametric, equal variance	0.701637	0.758481	-0.0568441	Hypomethylated in Whole_blood	MTRF1	5'UTR	-	13	41835947
cg05185784	0.024639	non-parametric	0.458675	0.377668	0.0810076	Hypermethylated in Whole_blood	DEF8;DEF8	5'UTR;Body	Island	16	90016020
cg15563089	0.0237372	parametric, equal variance	0.603961	0.656305	-0.0523441	Hypomethylated in Whole_blood	CAPSL;CAPSL	5'UTR;5'UTR	-	5	35926304
cg02244263	0.00811461	parametric, equal variance	0.883434	0.940905	-0.0574714	Hypomethylated in Whole_blood	-	-	N_Shelf	5	122106549
cg00879685	0.000243879	parametric, equal variance	0.50392	0.559866	-0.0559463	Hypomethylated in Whole_blood	PDE4D	Body	-	5	59284493
cg17499729	0.00755226	parametric, equal variance	0.573898	0.641182	-0.0672837	Hypomethylated in Whole_blood	-	-	S_Shore	21	37504755
cg25429619	0.0104641	parametric, equal variance	0.586216	0.660322	-0.0741062	Hypomethylated in Whole_blood	RABGAP1L;RABGAP1L;RABGAP1L;RABGAP1L;RABGAP1L;RABGAP1L	5'UTR;5'UTR;ExonBnd;ExonBnd;Body;Body	-	1	174846521
cg23070717	0.00493393	parametric, equal variance	0.696676	0.770151	-0.0734745	Hypomethylated in Whole_blood	LPP;LPP;LPP	5'UTR;5'UTR;5'UTR	-	3	187947254
cg20331567	0.00414635	non-parametric	0.501914	0.391552	0.110362	Hypermethylated in Whole_blood	-	-	-	1	235092818
cg07633317	0.0127585	parametric, equal variance	0.234714	0.298885	-0.0641718	Hypomethylated in Whole_blood	ZNF423	Body	Island	16	49732623
cg22776304	0.00957479	parametric, equal variance	0.714065	0.804711	-0.0906462	Hypomethylated in Whole_blood	GDPD1;GDPD1;GDPD1	Body;Body;Body	-	17	57308396
cg27369772	0.0221235	parametric, equal variance	0.54399	0.61771	-0.0737199	Hypomethylated in Whole_blood	-	-	-	12	86036826
cg25313253	2.1239e-06	parametric, equal variance	0.316806	0.37066	-0.0538533	Hypomethylated in Whole_blood	-	-	-	11	122213217
cg07793898	0.0161915	parametric, equal variance	0.689201	0.744003	-0.0548021	Hypomethylated in Whole_blood	HECTD1	Body	-	14	31581817
cg06714274	0.0398718	parametric, equal variance	0.51297	0.460143	0.0528273	Hypermethylated in Whole_blood	ZUFSP	TSS1500	-	6	116990290
cg19808643	0.030368	parametric, equal variance	0.257329	0.192815	0.0645143	Hypermethylated in Whole_blood	SNX2	TSS1500	N_Shore	5	122110361
cg04074404	0.00224496	parametric, equal variance	0.572748	0.673835	-0.101087	Hypomethylated in Whole_blood	-	-	-	10	3282585
cg23353113	0.00278836	parametric, equal variance	0.814089	0.880946	-0.0668567	Hypomethylated in Whole_blood	WWP2;WWP2;WWP2;WWP2	Body;Body;Body;Body	-	16	69899937
cg05369911	0.00189668	parametric, equal variance	0.791923	0.850434	-0.0585113	Hypomethylated in Whole_blood	-	-	-	19	52160128
cg16782494	0.00523013	parametric, equal variance	0.879161	0.818366	0.0607951	Hypermethylated in Whole_blood	-	-	-	15	96939458
cg16846991	0.0457688	parametric, equal variance	0.56171	0.615382	-0.053672	Hypomethylated in Whole_blood	CYP2R1	Body	-	11	14907567
cg24693741	0.0331203	non-parametric	0.321468	0.373681	-0.0522133	Hypomethylated in Whole_blood	DYM	Body	-	18	46886163
cg21745092	0.012694	parametric, equal variance	0.35379	0.418256	-0.0644662	Hypomethylated in Whole_blood	PREX2;PREX2	Body;Body	S_Shelf	8	68868519
cg04388989	0.0466871	parametric, non-equal variance	0.182332	0.277893	-0.0955616	Hypomethylated in Whole_blood	-	-	Island	19	30715606
cg06524509	0.0490219	parametric, equal variance	0.59053	0.641911	-0.0513811	Hypomethylated in Whole_blood	LOC101929124	TSS1500	N_Shelf	19	22712026
cg00634941	0.0298069	parametric, equal variance	0.749485	0.804435	-0.0549496	Hypomethylated in Whole_blood	ABCB1	Body	-	7	87136757
cg02594532	0.00325136	parametric, equal variance	0.336533	0.409195	-0.0726619	Hypomethylated in Whole_blood	-	-	-	10	1975000
cg01412668	0.0192758	parametric, equal variance	0.381645	0.433386	-0.0517412	Hypomethylated in Whole_blood	TIAM2;TIAM2	5'UTR;Body	-	6	155544957
cg11058631	0.00529016	parametric, equal variance	0.415901	0.470241	-0.0543407	Hypomethylated in Whole_blood	IDI1;IDI1;IDI2-AS1;IDI2-AS1;IDI2-AS1;IDI2-AS1	Body;ExonBnd;Body;Body;Body;Body	-	10	1088686
cg17476752	0.0263775	parametric, equal variance	0.5371	0.60496	-0.0678603	Hypomethylated in Whole_blood	-	-	-	19	24184762
cg06588529	0.00268452	non-parametric	0.74774	0.828728	-0.0809883	Hypomethylated in Whole_blood	LOC100507506	Body	-	6	4154091
cg20663263	0.00499981	parametric, equal variance	0.784469	0.854027	-0.0695582	Hypomethylated in Whole_blood	VWA3B	Body	-	2	98910878
cg19934703	0.0233134	parametric, equal variance	0.739444	0.803379	-0.0639352	Hypomethylated in Whole_blood	ATP13A2;ATP13A2;ATP13A2	Body;Body;Body	S_Shore	1	17332367
cg17846723	0.0368186	parametric, equal variance	0.745542	0.802907	-0.0573652	Hypomethylated in Whole_blood	MTHFD1L;MTHFD1L;MTHFD1L	Body;Body;Body	-	6	151380091
cg03115308	0.00752981	parametric, equal variance	0.411588	0.468199	-0.0566106	Hypomethylated in Whole_blood	-	-	-	15	75400613
cg08157914	0.0108492	non-parametric	0.907273	0.816487	0.0907857	Hypermethylated in Whole_blood	IQCE;IQCE	Body;Body	S_Shore	7	2646478
cg22779845	0.00906554	parametric, equal variance	0.594357	0.668618	-0.0742615	Hypomethylated in Whole_blood	-	-	-	5	106311004
cg02773436	0.0265177	parametric, equal variance	0.463156	0.523184	-0.0600281	Hypomethylated in Whole_blood	-	-	-	10	50650248
cg15054429	2.07118e-07	parametric, equal variance	0.90795	0.968009	-0.0600588	Hypomethylated in Whole_blood	SKAP1;SKAP1	Body;Body	-	17	46322297
cg10987071	0.00932933	parametric, equal variance	0.608173	0.671012	-0.0628388	Hypomethylated in Whole_blood	SMARCAL1;SMARCAL1	TSS1500;TSS1500	N_Shore	2	217276744
cg09118771	0.00448918	parametric, equal variance	0.407745	0.459734	-0.0519895	Hypomethylated in Whole_blood	SLC5A4	Body	-	22	32615300
cg13256716	0.00327942	parametric, equal variance	0.343176	0.399322	-0.0561464	Hypomethylated in Whole_blood	-	-	-	19	35922298
cg22064129	0.0294399	parametric, equal variance	0.833286	0.894812	-0.061526	Hypomethylated in Whole_blood	SLC14A2	TSS1500	-	18	43194482
cg04867115	0.0320931	parametric, equal variance	0.706786	0.791568	-0.0847822	Hypomethylated in Whole_blood	-	-	N_Shore	2	20645320
cg02936531	0.0221804	parametric, equal variance	0.71958	0.779467	-0.0598871	Hypomethylated in Whole_blood	-	-	-	2	209366056
cg13228642	0.000936707	parametric, equal variance	0.513297	0.566183	-0.0528866	Hypomethylated in Whole_blood	IER5	TSS1500	N_Shore	1	181057360
cg25787169	8.03394e-05	parametric, equal variance	0.84766	0.903583	-0.0559232	Hypomethylated in Whole_blood	-	-	-	4	19456114
cg01253753	0.0121335	parametric, equal variance	0.317292	0.367385	-0.0500927	Hypomethylated in Whole_blood	CLEC4D;CLEC4D	1stExon;5'UTR	-	12	8666295
cg07638261	0.000246309	parametric, equal variance	0.386858	0.440078	-0.0532195	Hypomethylated in Whole_blood	-	-	-	4	174336558
cg17275207	0.00395466	parametric, equal variance	0.780999	0.840331	-0.0593321	Hypomethylated in Whole_blood	NRBF2	Body	S_Shelf	10	64895683
cg19139136	0.00515419	parametric, equal variance	0.48138	0.542271	-0.0608907	Hypomethylated in Whole_blood	-	-	-	3	20553578
cg26614346	0.000132074	parametric, equal variance	0.640663	0.728327	-0.0876645	Hypomethylated in Whole_blood	SP110;SP110;SP110	TSS1500;TSS1500;TSS1500	-	2	231085735
cg20062691	0.013162	parametric, equal variance	0.714357	0.799703	-0.0853459	Hypomethylated in Whole_blood	ISG15	Body	Island	1	949392
cg18461180	0.0322327	parametric, equal variance	0.809789	0.864095	-0.0543062	Hypomethylated in Whole_blood	-	-	-	7	67688959
cg06261690	0.0373752	parametric, equal variance	0.710328	0.76696	-0.0566323	Hypomethylated in Whole_blood	-	-	-	20	25109420
cg02866391	0.0152886	non-parametric	0.429985	0.522818	-0.092833	Hypomethylated in Whole_blood	PRKCA	Body	-	17	64456327
cg02520133	0.0314317	parametric, equal variance	0.841216	0.79049	0.0507261	Hypermethylated in Whole_blood	PTK2;PTK2;PTK2	5'UTR;5'UTR;5'UTR	-	8	141996877
cg11627128	0.0331203	non-parametric	0.857726	0.804778	0.052948	Hypermethylated in Whole_blood	-	-	-	11	134543205
cg26405596	0.0217817	parametric, equal variance	0.536619	0.600766	-0.0641475	Hypomethylated in Whole_blood	-	-	-	17	52001974
cg11473272	0.0252863	parametric, equal variance	0.832578	0.885088	-0.0525097	Hypomethylated in Whole_blood	-	-	-	3	125146553
cg00070722	0.0161035	parametric, equal variance	0.585317	0.654864	-0.0695472	Hypomethylated in Whole_blood	-	-	-	9	135599950
cg25978218	0.00122105	parametric, equal variance	0.146803	0.204752	-0.0579493	Hypomethylated in Whole_blood	EFHD2	Body	S_Shore	1	15738732
cg17735593	0.0367777	parametric, equal variance	0.475512	0.546541	-0.0710291	Hypomethylated in Whole_blood	PCDHB7	1stExon	N_Shore	5	140552505
cg19610406	0.0288523	parametric, equal variance	0.799799	0.852451	-0.0526514	Hypomethylated in Whole_blood	KIF18A;METTL15;METTL15;METTL15	TSS1500;5'UTR;5'UTR;5'UTR	N_Shore	11	28131016
cg22866411	0.00537994	parametric, equal variance	0.689329	0.747928	-0.0585988	Hypomethylated in Whole_blood	CACNA2D3-AS1;CACNA2D3	Body;Body	-	3	54932887
cg05352464	0.0055717	parametric, equal variance	0.349362	0.400677	-0.0513147	Hypomethylated in Whole_blood	-	-	-	5	102128618
cg13583467	0.0160018	parametric, equal variance	0.891648	0.835861	0.0557878	Hypermethylated in Whole_blood	SEL1L2;SEL1L2;SEL1L2	Body;Body;Body	-	20	13954077
cg24390820	0.0218127	parametric, equal variance	0.850404	0.902953	-0.0525497	Hypomethylated in Whole_blood	-	-	S_Shore	12	131189380
cg05666900	0.0180218	parametric, equal variance	0.81031	0.879274	-0.0689644	Hypomethylated in Whole_blood	SLC20A1	Body	-	2	113408224
cg16339970	0.000831761	parametric, equal variance	0.856032	0.924038	-0.0680059	Hypomethylated in Whole_blood	-	-	-	14	71697548
cg17114584	0.0124263	parametric, equal variance	0.489241	0.592402	-0.10316	Hypomethylated in Whole_blood	IRF7;IRF7;IRF7	Body;Body;Body	N_Shore	11	613792
cg02897366	0.00137855	parametric, equal variance	0.453672	0.392824	0.0608476	Hypermethylated in Whole_blood	-	-	-	1	201425990
cg05459390	0.0242016	parametric, equal variance	0.221236	0.275487	-0.054251	Hypomethylated in Whole_blood	GPR65	TSS1500	-	14	88469980
cg10524283	0.00966109	parametric, equal variance	0.773578	0.858833	-0.085255	Hypomethylated in Whole_blood	PRKDC;PRKDC	Body;Body	-	8	48785417
cg01954686	0.0358929	parametric, equal variance	0.555454	0.612115	-0.0566613	Hypomethylated in Whole_blood	ASB10;ASB10;ASB10	TSS1500;TSS1500;TSS1500	-	7	150885654
cg13143213	0.0288918	parametric, non-equal variance	0.824784	0.738799	0.0859854	Hypermethylated in Whole_blood	ARRB1;ARRB1	Body;Body	-	11	75040656
cg14009504	0.0276438	parametric, equal variance	0.793485	0.866088	-0.072603	Hypomethylated in Whole_blood	PCNX	Body	-	14	71555837
cg27461942	0.0176376	parametric, equal variance	0.818565	0.882351	-0.0637861	Hypomethylated in Whole_blood	LINC01039	TSS1500	-	13	100229148
cg16121765	0.0481523	parametric, equal variance	0.666451	0.723656	-0.0572057	Hypomethylated in Whole_blood	-	-	-	10	123442007
cg21667061	0.0485174	parametric, equal variance	0.506874	0.576367	-0.0694928	Hypomethylated in Whole_blood	NARG2;NARG2	TSS1500;TSS1500	S_Shore	15	60772094
cg06031268	0.0108492	non-parametric	0.736624	0.831013	-0.094389	Hypomethylated in Whole_blood	WRNIP1;WRNIP1	Body;Body	S_Shelf	6	2770510
cg02314586	0.0188353	parametric, equal variance	0.68551	0.793569	-0.108059	Hypomethylated in Whole_blood	CSAD;CSAD;CSAD	Body;Body;TSS1500	-	12	53559487
cg01667575	0.00252205	parametric, equal variance	0.858543	0.909183	-0.0506409	Hypomethylated in Whole_blood	SDK1;SDK1	Body;Body	-	7	4175403
cg27159720	0.00335481	non-parametric	0.335594	0.397697	-0.0621035	Hypomethylated in Whole_blood	-	-	-	9	7971612
cg03953823	0.00599184	non-parametric	0.909179	0.97964	-0.0704607	Hypomethylated in Whole_blood	-	-	-	3	100915692
cg13586204	0.0206298	parametric, equal variance	0.804766	0.856653	-0.0518872	Hypomethylated in Whole_blood	TSGA10;TSGA10	Body;Body	-	2	99626709
cg02871313	0.00319601	parametric, equal variance	0.650863	0.756225	-0.105363	Hypomethylated in Whole_blood	SPACA1	TSS1500	Island	6	88757302
cg25249383	0.00671112	parametric, equal variance	0.440208	0.49174	-0.0515322	Hypomethylated in Whole_blood	TIMM10	TSS1500	-	11	57299541
cg05301965	0.00257809	parametric, equal variance	0.898974	0.807625	0.0913495	Hypermethylated in Whole_blood	NAE1;NAE1;NAE1;NAE1	Body;Body;Body;Body	-	16	66850690
cg14624314	0.0211191	non-parametric	0.768452	0.828574	-0.060122	Hypomethylated in Whole_blood	SH3RF2	Body	-	5	145328877
cg02298721	0.0378595	parametric, equal variance	0.38159	0.331412	0.0501778	Hypermethylated in Whole_blood	PQLC2L;PQLC2L;PQLC2L;PQLC2L;PQLC2L	TSS1500;TSS1500;TSS1500;TSS1500;TSS1500	N_Shore	3	157260593
cg24646067	0.00969356	parametric, equal variance	0.771362	0.843102	-0.0717403	Hypomethylated in Whole_blood	-	-	-	5	87812057
cg10004550	0.00984878	parametric, equal variance	0.764738	0.815366	-0.050628	Hypomethylated in Whole_blood	-	-	-	14	88482145
cg26796709	0.0238494	parametric, equal variance	0.695216	0.747167	-0.0519507	Hypomethylated in Whole_blood	ISPD;ISPD	Body;Body	-	7	16138388
cg12214787	3.36828e-06	non-parametric	0.901269	0.973548	-0.072279	Hypomethylated in Whole_blood	MET;MET	Body;Body	-	7	116381374
cg13529166	0.00565747	parametric, equal variance	0.710608	0.762415	-0.0518072	Hypomethylated in Whole_blood	LOC101927637	TSS1500	-	12	128121401
cg13613346	0.038166	non-parametric	0.920297	0.977493	-0.057196	Hypomethylated in Whole_blood	EHMT2;EHMT2	Body;Body	N_Shore	6	31855008
cg07040712	0.0123179	parametric, equal variance	0.634426	0.692347	-0.0579204	Hypomethylated in Whole_blood	PLA2G4C;PLA2G4C;PLA2G4C	Body;Body;Body	-	19	48572712
cg09063835	0.0147829	parametric, equal variance	0.512047	0.454028	0.0580194	Hypermethylated in Whole_blood	PHACTR3	Body	S_Shore	20	58181392
cg06457011	0.00129769	parametric, equal variance	0.215691	0.132311	0.0833802	Hypermethylated in Whole_blood	PLCG1;PLCG1	Body;Body	S_Shore	20	39767490
cg02129147	8.14211e-07	parametric, non-equal variance	0.623155	0.6938	-0.0706446	Hypomethylated in Whole_blood	IMPG1;IMPG1	Body;Body	-	6	76639575
cg16983788	0.00308319	parametric, equal variance	0.678792	0.760648	-0.0818557	Hypomethylated in Whole_blood	ZNF639;ZNF639;ZNF639	5'UTR;5'UTR;5'UTR	S_Shelf	3	179043854
cg01457883	0.0100925	parametric, equal variance	0.792351	0.862614	-0.0702627	Hypomethylated in Whole_blood	-	-	-	8	335353
cg07044380	0.00664769	parametric, equal variance	0.856371	0.772326	0.0840454	Hypermethylated in Whole_blood	SNX14;SNX14;SNX14;SNX14	Body;Body;Body;Body	-	6	86218431
cg05926364	0.0257935	parametric, equal variance	0.878595	0.81698	0.0616153	Hypermethylated in Whole_blood	MUC6	Body	-	11	1018736
cg12943259	0.049497	parametric, equal variance	0.676164	0.729187	-0.0530237	Hypomethylated in Whole_blood	-	-	-	8	89603364
cg10786226	0.00887757	parametric, equal variance	0.73864	0.793158	-0.0545179	Hypomethylated in Whole_blood	SNORD116-28	Body	-	15	25349817
cg05141485	0.0159783	parametric, non-equal variance	0.344249	0.40853	-0.0642808	Hypomethylated in Whole_blood	FAM193B;FAM193B	Body;Body	-	5	176972593
cg05303777	0.000360504	parametric, equal variance	0.388717	0.442781	-0.0540641	Hypomethylated in Whole_blood	NMNAT3;LOC100507291;NMNAT3	Body;Body;Body	-	3	139291799
cg09150191	0.00748902	parametric, equal variance	0.874695	0.817375	0.0573198	Hypermethylated in Whole_blood	KDM2A;KDM2A	Body;Body	-	11	66934933
cg15478058	0.00167666	parametric, equal variance	0.781246	0.837094	-0.0558484	Hypomethylated in Whole_blood	MATR3;MATR3;MATR3;MATR3;MATR3;MATR3	5'UTR;5'UTR;5'UTR;5'UTR;5'UTR;Body	-	5	138639068
cg15658306	0.00458666	parametric, equal variance	0.216589	0.268545	-0.0519564	Hypomethylated in Whole_blood	TREML2	TSS200	-	6	41168972
cg01907094	0.0145586	parametric, equal variance	0.343098	0.236157	0.106942	Hypermethylated in Whole_blood	SELL;SELL	Body;Body	-	1	169677406
cg12629515	0.024639	non-parametric	0.787939	0.840714	-0.052775	Hypomethylated in Whole_blood	HIST1H3J;HIST1H2BO	TSS1500;TSS1500	N_Shore	6	27859811
cg13894827	0.0377654	parametric, equal variance	0.799254	0.857349	-0.0580954	Hypomethylated in Whole_blood	RANBP6;RANBP6;RANBP6	Body;Body;1stExon	-	9	6013624
cg09357831	0.0119746	parametric, equal variance	0.578261	0.667933	-0.0896721	Hypomethylated in Whole_blood	-	-	N_Shelf	7	100214622
cg13595143	0.0331203	non-parametric	0.732149	0.822953	-0.0908042	Hypomethylated in Whole_blood	-	-	S_Shelf	9	472966
cg13291208	0.0446751	parametric, equal variance	0.708602	0.793122	-0.0845196	Hypomethylated in Whole_blood	SULF1;SULF1;SULF1;SULF1	5'UTR;5'UTR;5'UTR;5'UTR	-	8	70475388
cg18387107	0.0124732	parametric, equal variance	0.557456	0.611056	-0.0535997	Hypomethylated in Whole_blood	PARP11;PARP11;PARP11;PARP11	5'UTR;5'UTR;Body;Body	N_Shore	12	3980774
cg20292908	0.0286371	non-parametric	0.634492	0.708789	-0.0742969	Hypomethylated in Whole_blood	-	-	S_Shelf	5	172203421
cg13059495	0.0162023	parametric, equal variance	0.476757	0.423321	0.0534362	Hypermethylated in Whole_blood	TPRG1L	TSS1500	N_Shore	1	3540478
cg21549666	0.0211191	non-parametric	0.886838	0.943133	-0.0562944	Hypomethylated in Whole_blood	ADAMTS2;ADAMTS2	Body;Body	-	5	178714604
cg12864235	0.00632739	parametric, non-equal variance	0.80023	0.853232	-0.0530021	Hypomethylated in Whole_blood	CDH9	TSS200	-	5	27038782
cg11787160	0.00929626	parametric, equal variance	0.458266	0.520472	-0.0622057	Hypomethylated in Whole_blood	DTX1	Body	Island	12	113515332
cg22895857	0.0330739	parametric, equal variance	0.417485	0.472644	-0.0551582	Hypomethylated in Whole_blood	-	-	-	16	62259835
cg02319868	0.0141317	parametric, equal variance	0.81939	0.869853	-0.0504621	Hypomethylated in Whole_blood	GPC6	Body	-	13	94885861
cg13305025	0.0179332	parametric, equal variance	0.413094	0.359398	0.0536956	Hypermethylated in Whole_blood	SULF2;SULF2;SULF2	Body;Body;Body	-	20	46306293
cg21177942	0.0483722	parametric, equal variance	0.607039	0.659997	-0.052958	Hypomethylated in Whole_blood	-	-	-	1	195441602
cg00086429	0.00282098	parametric, equal variance	0.645911	0.723125	-0.0772147	Hypomethylated in Whole_blood	NRP2;NRP2;NRP2;NRP2;NRP2;NRP2	Body;Body;Body;Body;Body;Body	-	2	206566025
cg04551395	0.0212645	parametric, equal variance	0.768342	0.825381	-0.0570386	Hypomethylated in Whole_blood	LRBA	Body	N_Shelf	4	151932911
cg25494796	0.00100375	non-parametric	0.883504	0.944899	-0.0613949	Hypomethylated in Whole_blood	MAN1A1	Body	-	6	119517257
cg26654382	0.00250593	parametric, equal variance	0.653305	0.704599	-0.0512946	Hypomethylated in Whole_blood	TTC6	Body	-	14	38178403
cg04669058	0.00310481	parametric, equal variance	0.82719	0.883057	-0.0558672	Hypomethylated in Whole_blood	-	-	-	6	42453197
cg16192333	0.0129072	non-parametric	0.328407	0.378782	-0.0503747	Hypomethylated in Whole_blood	TMX1	Body	S_Shelf	14	51710612
cg22526076	0.0363777	parametric, equal variance	0.155123	0.207993	-0.0528703	Hypomethylated in Whole_blood	INPP4A;INPP4A;INPP4A;INPP4A	5'UTR;5'UTR;5'UTR;5'UTR	-	2	99072069
cg26429022	0.0075281	non-parametric	0.722304	0.797166	-0.0748627	Hypomethylated in Whole_blood	-	-	S_Shelf	7	5186528
cg26867393	0.000303145	non-parametric	0.794589	0.864878	-0.0702885	Hypomethylated in Whole_blood	GTF2E2	Body	-	8	30440319
cg05221180	0.00092287	parametric, equal variance	0.733166	0.801218	-0.068052	Hypomethylated in Whole_blood	RMI1	5'UTR	-	9	86602511
cg06911507	0.0070321	parametric, equal variance	0.633308	0.713176	-0.0798684	Hypomethylated in Whole_blood	FRRS1L	TSS200	S_Shore	9	111929754
cg12531619	0.0320362	parametric, equal variance	0.838944	0.787363	0.0515814	Hypermethylated in Whole_blood	RIT2;RIT2	Body;Body	-	18	40590988
cg24224180	0.038166	non-parametric	0.933119	0.864596	0.0685224	Hypermethylated in Whole_blood	MINA;MINA;MINA;MINA;MINA;MINA;MINA;MINA	ExonBnd;ExonBnd;ExonBnd;ExonBnd;Body;Body;Body;Body	-	3	97666280
cg26012061	0.0279242	parametric, equal variance	0.686644	0.738711	-0.0520675	Hypomethylated in Whole_blood	-	-	Island	7	16890775
cg14011387	0.0210088	parametric, equal variance	0.811807	0.872679	-0.0608722	Hypomethylated in Whole_blood	-	-	-	9	134228590
cg02687169	0.0180068	non-parametric	0.931643	0.873261	0.0583818	Hypermethylated in Whole_blood	PAK4;PAK4;PAK4;PAK4;PAK4	5'UTR;5'UTR;5'UTR;5'UTR;5'UTR	-	19	39653465
cg16824282	0.00102773	parametric, equal variance	0.402547	0.459295	-0.0567483	Hypomethylated in Whole_blood	GP9	TSS200	-	3	128779590
cg19760651	0.000367024	parametric, equal variance	0.576493	0.632848	-0.0563548	Hypomethylated in Whole_blood	SCN8A	Body	-	12	52201104
cg03014019	0.0158394	parametric, equal variance	0.331594	0.280401	0.051193	Hypermethylated in Whole_blood	AUTS2;AUTS2	Body;Body	-	7	70113224
cg18149183	0.000764599	non-parametric	0.758134	0.817044	-0.0589097	Hypomethylated in Whole_blood	-	-	-	6	21441780
cg01275656	0.0492868	parametric, equal variance	0.352439	0.423793	-0.0713544	Hypomethylated in Whole_blood	TRIML1	Body	-	4	189063588
cg27009091	0.0295209	parametric, equal variance	0.794987	0.857886	-0.0628989	Hypomethylated in Whole_blood	-	-	-	13	83872859
cg16927689	0.0140374	parametric, equal variance	0.47888	0.582502	-0.103623	Hypomethylated in Whole_blood	-	-	-	2	44471180
cg03258508	0.000741615	parametric, equal variance	0.519825	0.570696	-0.0508709	Hypomethylated in Whole_blood	GRAMD4	TSS1500	N_Shore	22	47022167
cg05189103	0.0425752	parametric, equal variance	0.356906	0.25213	0.104776	Hypermethylated in Whole_blood	PAX8;PAX8;PAX8;PAX8	Body;Body;Body;Body	N_Shelf	2	114030936
cg00618711	0.00640138	parametric, equal variance	0.609889	0.669504	-0.0596148	Hypomethylated in Whole_blood	IL34	Body	-	16	70688052
cg25965498	0.0155375	parametric, equal variance	0.75012	0.842295	-0.0921752	Hypomethylated in Whole_blood	VGLL4	5'UTR	N_Shore	3	11746491
cg20749591	0.00268172	parametric, equal variance	0.590226	0.641696	-0.0514694	Hypomethylated in Whole_blood	SUGCT;SUGCT;SUGCT;SUGCT	Body;Body;Body;Body	-	7	40623499
cg26643325	0.0336518	parametric, equal variance	0.701427	0.754678	-0.0532505	Hypomethylated in Whole_blood	RASGEF1A;RASGEF1A	Body;Body	S_Shore	10	43699267
cg22391913	0.0437876	non-parametric	0.708934	0.760004	-0.0510699	Hypomethylated in Whole_blood	-	-	-	18	24980040
cg01336796	0.000764599	non-parametric	0.654254	0.708766	-0.0545119	Hypomethylated in Whole_blood	MIR4439;DOCK10	TSS1500;Body	-	2	225875897
cg19404727	0.0129072	non-parametric	0.526091	0.465967	0.060124	Hypermethylated in Whole_blood	-	-	-	3	122026136
cg20180562	0.00042498	parametric, equal variance	0.782324	0.84715	-0.0648258	Hypomethylated in Whole_blood	-	-	-	8	55470341
cg10258214	0.00189545	parametric, equal variance	0.422388	0.359178	0.0632097	Hypermethylated in Whole_blood	-	-	N_Shelf	14	106330534
cg04376312	0.016967	parametric, equal variance	0.384665	0.437632	-0.0529672	Hypomethylated in Whole_blood	MYLK;MYLK;MYLK;MYLK	5'UTR;5'UTR;5'UTR;5'UTR	N_Shore	3	123602485
cg16837593	0.00761529	parametric, equal variance	0.897008	0.826127	0.0708812	Hypermethylated in Whole_blood	-	-	-	1	168717162
cg22528123	0.0084355	parametric, equal variance	0.793255	0.729649	0.0636057	Hypermethylated in Whole_blood	SMAD3;SMAD3	TSS200;Body	-	15	67417964
cg00953481	0.0038678	parametric, equal variance	0.869003	0.919145	-0.0501422	Hypomethylated in Whole_blood	-	-	-	22	34553282
cg15604046	0.0247237	parametric, equal variance	0.729344	0.80358	-0.074236	Hypomethylated in Whole_blood	TRHDE	Body	-	12	72740698
cg26439474	0.00378776	parametric, equal variance	0.87404	0.924929	-0.0508897	Hypomethylated in Whole_blood	TRAF3IP2-AS1;TRAF3IP2-AS1;TRAF3IP2-AS1;TRAF3IP2-AS1	Body;Body;Body;Body	S_Shore	6	111806497
cg10210696	0.0405609	parametric, equal variance	0.550517	0.494367	0.0561498	Hypermethylated in Whole_blood	-	-	N_Shelf	16	33957498
cg27001137	0.0225381	parametric, equal variance	0.786051	0.852403	-0.0663515	Hypomethylated in Whole_blood	ATP11A;ATP11A	Body;Body	-	13	113455344
cg03057072	0.0254246	parametric, equal variance	0.81781	0.883423	-0.0656125	Hypomethylated in Whole_blood	ARHGAP12	Body	-	10	32186554
cg26562921	0.00929677	parametric, equal variance	0.29819	0.348653	-0.0504626	Hypomethylated in Whole_blood	USP10	Body	-	16	84760429
cg22062383	0.00197778	parametric, non-equal variance	0.70956	0.789898	-0.0803373	Hypomethylated in Whole_blood	RHPN2	3'UTR	-	19	33470852
cg27010141	0.0225543	parametric, equal variance	0.383684	0.260281	0.123403	Hypermethylated in Whole_blood	-	-	-	22	43259569
cg10242788	0.0331203	non-parametric	0.815429	0.871434	-0.0560056	Hypomethylated in Whole_blood	ADAM5P	TSS1500	-	8	39171866
cg27262671	0.00215236	parametric, equal variance	0.355098	0.418848	-0.0637505	Hypomethylated in Whole_blood	DHX57	Body	-	2	39054796
cg09856869	0.0102966	parametric, equal variance	0.705572	0.804368	-0.098796	Hypomethylated in Whole_blood	S100PBP;S100PBP	5'UTR;5'UTR	S_Shelf	1	33286822
cg06671710	0.0277185	parametric, equal variance	0.630179	0.691218	-0.061039	Hypomethylated in Whole_blood	-	-	N_Shelf	6	25878999
cg25583136	0.0437876	non-parametric	0.860794	0.92678	-0.0659858	Hypomethylated in Whole_blood	MS4A6E	Body	-	11	60104512
cg08609819	0.04333	parametric, equal variance	0.823138	0.874086	-0.0509473	Hypomethylated in Whole_blood	-	-	-	10	121256152
cg12634271	0.0197062	parametric, equal variance	0.86651	0.793639	0.0728714	Hypermethylated in Whole_blood	MEIS2;MEIS2;MEIS2;MEIS2;MEIS2;MEIS2;MEIS2;MEIS2;MEIS2	3'UTR;3'UTR;3'UTR;3'UTR;3'UTR;Body;Body;Body;Body	-	15	37185612
cg04200931	0.0235381	parametric, equal variance	0.683448	0.741044	-0.0575963	Hypomethylated in Whole_blood	TNFSF15	1stExon	-	9	117568196
cg13327844	0.010123	parametric, equal variance	0.547455	0.602556	-0.0551003	Hypomethylated in Whole_blood	ZNF438;ZNF438;ZNF438;ZNF438;ZNF438;ZNF438;ZNF438;ZNF438	TSS1500;Body;5'UTR;5'UTR;5'UTR;5'UTR;5'UTR;5'UTR	-	10	31288688
cg17102035	0.000515703	parametric, equal variance	0.277031	0.330079	-0.0530482	Hypomethylated in Whole_blood	-	-	-	3	38029350
cg18830993	0.0108492	non-parametric	0.397835	0.457793	-0.0599583	Hypomethylated in Whole_blood	PELI2	Body	-	14	56672508
cg10047845	0.0130513	parametric, equal variance	0.611874	0.728467	-0.116593	Hypomethylated in Whole_blood	-	-	-	16	87184939
cg12953669	0.00176619	parametric, equal variance	0.206435	0.307261	-0.100826	Hypomethylated in Whole_blood	BCL2;BCL2	TSS1500;TSS1500	Island	18	60988017
cg13453711	0.00913578	parametric, equal variance	0.797127	0.866559	-0.0694327	Hypomethylated in Whole_blood	PPP2R5A	Body	-	1	212482804
cg02208236	0.0241508	parametric, equal variance	0.78079	0.841923	-0.0611333	Hypomethylated in Whole_blood	-	-	-	7	42561971
cg25748726	0.0127119	parametric, equal variance	0.760879	0.834862	-0.0739826	Hypomethylated in Whole_blood	-	-	-	3	24023098
cg05320897	0.0470845	parametric, equal variance	0.577285	0.638907	-0.0616219	Hypomethylated in Whole_blood	-	-	-	4	188554583
cg03321231	0.0349253	parametric, equal variance	0.639957	0.699648	-0.0596909	Hypomethylated in Whole_blood	RPH3AL	Body	Island	17	157219
cg11717660	0.0485789	parametric, non-equal variance	0.940928	0.879043	0.0618845	Hypermethylated in Whole_blood	FAM214A;FAM214A;FAM214A	Body;Body;Body	-	15	52901666
cg04692538	0.0179031	parametric, equal variance	0.783294	0.836958	-0.0536641	Hypomethylated in Whole_blood	-	-	S_Shelf	22	43586097
cg13432194	0.0388838	parametric, equal variance	0.757914	0.824561	-0.0666472	Hypomethylated in Whole_blood	C6orf132	TSS1500	S_Shore	6	42112060
cg12124090	0.0048558	parametric, equal variance	0.77344	0.827054	-0.0536141	Hypomethylated in Whole_blood	-	-	-	2	121359919
cg20084702	0.0477428	parametric, non-equal variance	0.416022	0.475841	-0.0598186	Hypomethylated in Whole_blood	CTNNBL1;CTNNBL1	5'UTR;Body	-	20	36330360
cg14365300	0.0217928	parametric, equal variance	0.381767	0.439565	-0.0577978	Hypomethylated in Whole_blood	FAM125B	Body	-	9	129252725
cg09534880	0.0069769	parametric, equal variance	0.800771	0.864546	-0.063775	Hypomethylated in Whole_blood	MTMR3;MTMR3;MTMR3	Body;Body;Body	-	22	30373999
cg09305948	0.0307014	parametric, equal variance	0.807505	0.863078	-0.055573	Hypomethylated in Whole_blood	WIPI2;WIPI2;WIPI2;WIPI2;WIPI2;WIPI2	1stExon;Body;Body;5'UTR;Body;Body	-	7	5254072
cg25363872	0.00229045	parametric, equal variance	0.64763	0.722882	-0.0752526	Hypomethylated in Whole_blood	ARRDC5	Body	S_Shore	19	4891961
cg22712955	0.0396044	parametric, equal variance	0.716938	0.665193	0.0517453	Hypermethylated in Whole_blood	PDE4DIP;PDE4DIP	Body;Body	S_Shelf	1	144935409
cg21222767	0.0483348	parametric, equal variance	0.497718	0.415446	0.0822718	Hypermethylated in Whole_blood	DNAH9	Body	-	17	11531705
cg01357853	0.0129072	non-parametric	0.366582	0.483982	-0.117399	Hypomethylated in Whole_blood	-	-	-	2	10684245
cg13345319	0.0219203	parametric, equal variance	0.546643	0.602949	-0.056307	Hypomethylated in Whole_blood	GRIP2	Body	-	3	14567905
cg16506959	0.0268417	parametric, equal variance	0.835945	0.893355	-0.0574094	Hypomethylated in Whole_blood	-	-	-	4	83404135
cg01721555	0.000255302	non-parametric	0.880222	0.98503	-0.104808	Hypomethylated in Whole_blood	PARP14	Body	S_Shore	3	122401300
cg25792397	0.000535731	parametric, non-equal variance	0.49988	0.585831	-0.0859509	Hypomethylated in Whole_blood	-	-	-	2	9254070
cg13755924	6.39973e-05	non-parametric	0.649264	0.764725	-0.115462	Hypomethylated in Whole_blood	MX1	TSS1500	N_Shore	21	42791937
cg10858353	0.0331203	non-parametric	0.490137	0.55372	-0.0635836	Hypomethylated in Whole_blood	KDR	3'UTR	-	4	55945399
cg19681037	0.0437876	non-parametric	0.291461	0.379616	-0.0881547	Hypomethylated in Whole_blood	ENTPD1-AS1	Body	-	10	97736105
cg25079651	0.0211191	non-parametric	0.880749	0.809727	0.0710221	Hypermethylated in Whole_blood	-	-	-	22	19636054
cg01798419	0.0145985	parametric, equal variance	0.806601	0.861564	-0.0549629	Hypomethylated in Whole_blood	ASB2	Body	N_Shore	14	94404916
cg24103302	0.00839305	parametric, equal variance	0.476379	0.539935	-0.0635552	Hypomethylated in Whole_blood	-	-	-	6	161118689
cg12424383	0.00100375	non-parametric	0.830091	0.902943	-0.0728519	Hypomethylated in Whole_blood	-	-	N_Shelf	1	27990967
cg00406010	0.048026	parametric, equal variance	0.417311	0.479774	-0.0624639	Hypomethylated in Whole_blood	-	-	-	8	2178551
cg14842030	0.0177021	parametric, equal variance	0.77419	0.852528	-0.0783381	Hypomethylated in Whole_blood	ARL2BP	3'UTR	-	16	57287333
cg20040626	0.00670232	parametric, equal variance	0.866631	0.799499	0.0671314	Hypermethylated in Whole_blood	NPAS3;NPAS3;NPAS3;NPAS3	Body;Body;Body;Body	N_Shelf	14	34266747
cg17183770	0.00918784	parametric, equal variance	0.436205	0.492004	-0.0557986	Hypomethylated in Whole_blood	SKIL;SKIL;SKIL	Body;Body;Body	S_Shelf	3	170079338
cg22365906	0.000989072	parametric, equal variance	0.624716	0.683247	-0.058531	Hypomethylated in Whole_blood	ANKS1B;ANKS1B;ANKS1B	TSS200;TSS200;Body	-	12	99548546
cg25446017	0.0480192	parametric, equal variance	0.719966	0.776339	-0.0563731	Hypomethylated in Whole_blood	-	-	N_Shelf	2	132792822
cg27465994	0.0180068	non-parametric	0.778732	0.844062	-0.0653299	Hypomethylated in Whole_blood	ST3GAL1;ST3GAL1	3'UTR;3'UTR	-	8	134470913
cg00598446	0.000438527	parametric, equal variance	0.364381	0.425019	-0.0606384	Hypomethylated in Whole_blood	GNAQ	Body	-	9	80464087
cg15465743	1.01999e-06	parametric, non-equal variance	0.644249	0.906257	-0.262008	Hypomethylated in Whole_blood	BRSK2	Body	S_Shore	11	1413145
cg05003832	0.0364902	parametric, equal variance	0.74927	0.806064	-0.0567938	Hypomethylated in Whole_blood	FAM45A;FAM45B;FAM45A;FAM45A;FAM45A;FAM45A	Body;Body;Body;Body;Body;Body	-	10	120872973
cg13663853	0.0275388	parametric, equal variance	0.76857	0.702395	0.0661753	Hypermethylated in Whole_blood	-	-	-	10	23540634
cg08401837	0.024639	non-parametric	0.768869	0.861446	-0.092577	Hypomethylated in Whole_blood	-	-	-	2	29179066
cg25481201	0.0283835	parametric, equal variance	0.816445	0.873046	-0.0566006	Hypomethylated in Whole_blood	-	-	-	7	47165509
cg09528496	0.00119188	parametric, equal variance	0.194499	0.251944	-0.0574447	Hypomethylated in Whole_blood	ATCAY	5'UTR	Island	19	3881225
cg23398564	0.000569239	non-parametric	0.664121	0.714727	-0.0506056	Hypomethylated in Whole_blood	-	-	-	14	50396867
cg24930888	0.0272822	parametric, equal variance	0.763194	0.813936	-0.0507422	Hypomethylated in Whole_blood	-	-	-	14	93356734
cg22912611	0.000237048	parametric, equal variance	0.880274	0.930972	-0.0506977	Hypomethylated in Whole_blood	-	-	-	1	81694827
cg03400397	0.00299039	parametric, equal variance	0.924912	0.840149	0.0847629	Hypermethylated in Whole_blood	SMG7;SMG7;SMG7;SMG7;SMG7;SMG7;SMG7;SMG7	ExonBnd;ExonBnd;ExonBnd;ExonBnd;Body;Body;Body;Body	-	1	183486832
cg00898064	0.0447845	parametric, non-equal variance	0.577664	0.655432	-0.0777674	Hypomethylated in Whole_blood	-	-	-	3	38029323
cg06937882	0.0152886	non-parametric	0.375773	0.427229	-0.0514554	Hypomethylated in Whole_blood	C20orf3	TSS1500	S_Shore	20	24974362
cg07962315	0.0259914	parametric, equal variance	0.351458	0.409742	-0.0582841	Hypomethylated in Whole_blood	OSTF1;C9orf95;C9orf95;C9orf95	Body;TSS1500;TSS1500;TSS1500	S_Shore	9	77704473
cg13511253	0.00335481	non-parametric	0.722928	0.788358	-0.0654292	Hypomethylated in Whole_blood	MAPK4;MAPK4;MAPK4	5'UTR;5'UTR;5'UTR	-	18	48141342
cg05732683	0.0151113	parametric, equal variance	0.89497	0.82623	0.0687398	Hypermethylated in Whole_blood	ABCA9	TSS1500	-	17	67058395
cg03824347	0.0331203	non-parametric	0.519708	0.576804	-0.0570966	Hypomethylated in Whole_blood	-	-	-	4	115416902
cg13304609	0.000988472	non-parametric	0.760748	0.955234	-0.194486	Hypomethylated in Whole_blood	IFI44L	TSS1500	-	1	79085162
cg04862340	0.00402523	parametric, equal variance	0.571413	0.645786	-0.0743729	Hypomethylated in Whole_blood	A2BP1;A2BP1	5'UTR;5'UTR	S_Shore	16	6534204
cg23954416	0.0356012	parametric, equal variance	0.731946	0.809388	-0.077442	Hypomethylated in Whole_blood	PDPN;PDPN	TSS1500;TSS1500	N_Shore	1	13909161
cg21805179	0.0157615	parametric, equal variance	0.367212	0.303081	0.0641317	Hypermethylated in Whole_blood	MPHOSPH9	TSS1500	-	12	123707825
cg24470929	0.0226207	parametric, equal variance	0.722237	0.802382	-0.0801456	Hypomethylated in Whole_blood	LAPTM4B	Body	S_Shelf	8	98791446
cg25734651	0.024639	non-parametric	0.321651	0.2572	0.0644507	Hypermethylated in Whole_blood	-	-	-	1	235092860
cg09431264	0.0103798	parametric, equal variance	0.746202	0.82045	-0.074248	Hypomethylated in Whole_blood	TJP3	TSS1500	-	19	3707944
cg02776498	0.0307567	parametric, equal variance	0.818293	0.767583	0.0507094	Hypermethylated in Whole_blood	ARHGEF17	Body	Island	11	73054185
cg18261431	0.0116658	parametric, equal variance	0.7889	0.840401	-0.0515012	Hypomethylated in Whole_blood	TMEM244	Body	-	6	130165025
cg09228052	0.000550111	parametric, equal variance	0.518377	0.586037	-0.0676598	Hypomethylated in Whole_blood	CDH12	5'UTR	-	5	22474257
cg16344227	0.000255302	non-parametric	0.940824	0.996272	-0.0554486	Hypomethylated in Whole_blood	HMGB1L1	TSS1500	-	20	56064964
cg21300318	0.000351896	parametric, equal variance	0.458965	0.528325	-0.0693603	Hypomethylated in Whole_blood	MIR7-3;C19orf30	TSS1500;Body	-	19	4769206
cg20734569	0.00562986	parametric, non-equal variance	0.311519	0.371058	-0.0595394	Hypomethylated in Whole_blood	SPINK8	3'UTR	-	3	48348370
cg07800040	0.024639	non-parametric	0.8422	0.764726	0.0774736	Hypermethylated in Whole_blood	ADCY2	Body	-	5	7611041
cg20904977	0.00457312	parametric, equal variance	0.296856	0.354388	-0.0575316	Hypomethylated in Whole_blood	UBAP1;UBAP1;UBAP1;UBAP1;UBAP1;UBAP1	5'UTR;5'UTR;5'UTR;Body;Body;Body	-	9	34185915
cg09208919	0.0136253	parametric, equal variance	0.819306	0.891019	-0.0717131	Hypomethylated in Whole_blood	DOCK8;DOCK8;DOCK8	Body;Body;Body	-	9	326599
cg08553963	0.0108181	parametric, equal variance	0.633067	0.729476	-0.0964091	Hypomethylated in Whole_blood	-	-	N_Shelf	12	46774439
cg01375160	0.0223708	parametric, equal variance	0.494134	0.564595	-0.070461	Hypomethylated in Whole_blood	-	-	-	21	18512299
cg18864124	0.0208084	parametric, equal variance	0.675097	0.727921	-0.0528232	Hypomethylated in Whole_blood	-	-	-	2	227288863
cg09254101	0.00610096	parametric, equal variance	0.369537	0.30374	0.0657975	Hypermethylated in Whole_blood	OTX2OS1	Body	-	14	57361117
cg00913903	0.0208499	parametric, equal variance	0.488222	0.548704	-0.0604818	Hypomethylated in Whole_blood	-	-	-	20	59792390
cg17004639	0.00107981	parametric, equal variance	0.651838	0.72753	-0.0756916	Hypomethylated in Whole_blood	-	-	-	2	38776235
cg06145931	0.00236639	parametric, equal variance	0.795906	0.863291	-0.0673853	Hypomethylated in Whole_blood	UBXN4	Body	-	2	136510534
cg23288754	0.0057997	parametric, equal variance	0.859933	0.913096	-0.0531631	Hypomethylated in Whole_blood	-	-	-	6	114810706
cg14414415	0.000819016	parametric, equal variance	0.862444	0.9129	-0.0504554	Hypomethylated in Whole_blood	FAM50B	TSS1500	N_Shore	6	3848634
cg19690193	0.0158659	non-parametric	0.901484	0.754497	0.146986	Hypermethylated in Whole_blood	-	-	N_Shelf	16	85303002
cg12510912	0.00189591	parametric, equal variance	0.323112	0.260138	0.0629733	Hypermethylated in Whole_blood	SERINC5;SERINC5;SERINC5;SERINC5;SERINC5	Body;Body;Body;Body;Body	-	5	79482455
cg23661721	0.000134713	parametric, equal variance	0.361483	0.415653	-0.0541696	Hypomethylated in Whole_blood	-	-	-	14	95991371
cg12165225	0.00268452	non-parametric	0.761872	0.821596	-0.0597236	Hypomethylated in Whole_blood	CA10;CA10;CA10	Body;Body;Body	-	17	50107450
cg08568273	0.0349586	parametric, equal variance	0.762021	0.820464	-0.0584431	Hypomethylated in Whole_blood	-	-	-	12	103384450
cg05375309	0.00245466	parametric, equal variance	0.865325	0.800156	0.0651691	Hypermethylated in Whole_blood	-	-	S_Shore	6	79621517
cg07171195	0.0108492	non-parametric	0.882647	0.936098	-0.053451	Hypomethylated in Whole_blood	-	-	-	12	115208192
cg01374735	0.0241683	parametric, equal variance	0.596352	0.670281	-0.0739286	Hypomethylated in Whole_blood	-	-	-	3	9623992
cg20569791	0.0338753	parametric, equal variance	0.81277	0.871028	-0.0582586	Hypomethylated in Whole_blood	PLGRKT	Body	-	9	5364269
cg05541727	0.0486306	parametric, equal variance	0.299995	0.243514	0.0564815	Hypermethylated in Whole_blood	EXD3;EXD3;EXD3	Body;Body;Body	S_Shelf	9	140277740
cg08960285	0.0331203	non-parametric	0.819674	0.913253	-0.0935791	Hypomethylated in Whole_blood	-	-	-	17	42688083
cg25330725	0.00134322	parametric, equal variance	0.884061	0.935794	-0.0517326	Hypomethylated in Whole_blood	PTPRN2;PTPRN2;PTPRN2;PTPRN2;PTPRN2	Body;Body;Body;Body;Body	-	7	158180337
cg10681600	0.00528384	parametric, equal variance	0.59464	0.489797	0.104842	Hypermethylated in Whole_blood	CD300E	3'UTR	-	17	72606292
cg25918947	0.0311451	parametric, equal variance	0.48484	0.554369	-0.0695286	Hypomethylated in Whole_blood	TMEM106A	Body	S_Shore	17	41365094
cg07815522	0.00953413	parametric, equal variance	0.49696	0.641669	-0.144709	Hypomethylated in Whole_blood	PARP9;PARP9;PARP9;PARP9;PARP9;PARP9;DTX3L	5'UTR;5'UTR;5'UTR;5'UTR;5'UTR;5'UTR;TSS1500	N_Shore	3	122282157
[truncated: 2,359 more rows]

## Sheet: Table 2
CpG	p-value	type	AVG_reference_group	AVG_target_group	delta	status	UCSC_RefGene_Name	UCSC_RefGene_Group	Relation_to_UCSC_CpG_Island	CHR	MAPINFO
cg18331909	0.038166	non-parametric	0.709016	0.760454	-0.0514382	Hypomethylated in Whole_blood	SDK1;SDK1	Body;Body	N_Shelf	7	4300845
cg00788760	0.0130615	parametric, equal variance	0.512586	0.460104	0.0524821	Hypermethylated in Whole_blood	KIAA1644	Body	-	22	44682494
cg14321492	0.0443917	parametric, equal variance	0.72333	0.786463	-0.0631326	Hypomethylated in Whole_blood	CPA6	Body	-	8	68598797
cg16153547	0.0211191	non-parametric	0.0969918	0.171032	-0.0740401	Hypomethylated in Whole_blood	LBX2	Body	Island	2	74725925
cg01673780	0.0145106	parametric, equal variance	0.861874	0.801901	0.059973	Hypermethylated in Whole_blood	IL26	TSS200	-	12	68619593
cg19889530	0.0458229	non-parametric	0.0303407	0.0841118	-0.0537711	Hypomethylated in Whole_blood	DIS3L2;DIS3L2;DIS3L2;DIS3L2;DIS3L2	TSS1500;TSS1500;TSS1500;TSS1500;TSS1500	N_Shore	2	232825897
cg03147852	0.0380136	parametric, equal variance	0.725076	0.629289	0.0957874	Hypermethylated in Whole_blood	GAN	Body	S_Shelf	16	81353400
cg02711510	0.0180068	non-parametric	0.903031	0.81292	0.0901105	Hypermethylated in Whole_blood	-	-	-	16	85220747
cg26657312	0.0211764	parametric, equal variance	0.528377	0.582996	-0.0546191	Hypomethylated in Whole_blood	-	-	-	2	76822815
cg22843026	0.0137767	non-parametric	0.955787	0.868738	0.0870488	Hypermethylated in Whole_blood	NKAIN2;NKAIN2;NKAIN2;NKAIN2	5'UTR;Body;Body;Body	-	6	124602497
cg12949408	0.0378741	non-parametric	0.968757	0.888639	0.0801178	Hypermethylated in Whole_blood	ARMC10;ARMC10;ARMC10;ARMC10;ARMC10;ARMC10;FBXL13;FBXL13;FBXL13;FBXL13	TSS1500;TSS1500;TSS1500;TSS1500;TSS1500;TSS1500;5'UTR;5'UTR;5'UTR;Body	N_Shore	7	102714020
cg07449674	0.0140747	parametric, equal variance	0.667632	0.753906	-0.0862734	Hypomethylated in Whole_blood	AFF4	5'UTR	-	5	132287922
cg06925422	0.0120813	parametric, equal variance	0.890586	0.833921	0.0566657	Hypermethylated in Whole_blood	-	-	-	14	29823987
cg06146377	0.00920031	parametric, equal variance	0.925545	0.865514	0.0600307	Hypermethylated in Whole_blood	-	-	-	18	59046604
cg03454876	0.0152886	non-parametric	0.0468262	0.0975706	-0.0507444	Hypomethylated in Whole_blood	LOC285205	Body	S_Shore	3	107647041
cg00862883	0.0275407	non-parametric	0.0320025	0.0888916	-0.0568892	Hypomethylated in Whole_blood	TMEM170B	TSS1500	Island	6	11537706
cg22450933	0.0422543	parametric, equal variance	0.526705	0.628037	-0.101333	Hypomethylated in Whole_blood	-	-	S_Shelf	1	200383125
cg02452416	0.0355387	non-parametric	0.0366242	0.14306	-0.106436	Hypomethylated in Whole_blood	COL11A2;COL11A2;COL11A2;COL11A2	TSS1500;TSS1500;TSS1500;TSS1500	N_Shore	6	33160450
cg25642172	0.0366222	parametric, equal variance	0.829484	0.776632	0.0528518	Hypermethylated in Whole_blood	ARPP19;ARPP19;ARPP19;ARPP19	TSS1500;TSS1500;TSS1500;TSS1500	S_Shore	15	52862182
cg00179423	0.0353336	non-parametric	0.0212937	0.0943717	-0.0730781	Hypomethylated in Whole_blood	VPS28;VPS28	5'UTR;5'UTR	Island	8	145653749
cg18690368	0.0209855	non-parametric	0.959451	0.88806	0.0713909	Hypermethylated in Whole_blood	WIPF3	Body	S_Shore	7	29924746
cg15398363	0.027489	non-parametric	0.0359477	0.0939945	-0.0580468	Hypomethylated in Whole_blood	KLF10	TSS1500	S_Shore	8	103669337
cg00102166	0.00125716	parametric, non-equal variance	0.18179	0.126257	0.0555333	Hypermethylated in Whole_blood	SLC2A1	TSS1500	S_Shore	1	43425337
cg15470831	0.00516259	parametric, equal variance	0.792833	0.845836	-0.0530037	Hypomethylated in Whole_blood	VOPP1;VOPP1;VOPP1;VOPP1	Body;Body;Body;Body	-	7	55603306
cg05941652	0.00385173	parametric, equal variance	0.888505	0.816356	0.0721486	Hypermethylated in Whole_blood	LAMA3;LAMA3	Body;Body	S_Shelf	18	21273909
cg22638279	0.0299234	parametric, equal variance	0.668861	0.719236	-0.0503743	Hypomethylated in Whole_blood	-	-	-	2	216158704
cg03062125	0.0207574	non-parametric	0.964485	0.869541	0.0949434	Hypermethylated in Whole_blood	SEC14L1;SEC14L1;SEC14L1;SEC14L1;SEC14L1;SEC14L1	Body;Body;Body;Body;Body;Body	-	17	75152258
cg05991220	0.021789	parametric, equal variance	0.531269	0.590424	-0.0591543	Hypomethylated in Whole_blood	ITIH1;ITIH1;ITIH1;ITIH1	TSS200;TSS200;Body;Body	-	3	52813859
cg02098293	0.0316918	parametric, equal variance	0.728238	0.657853	0.070385	Hypermethylated in Whole_blood	PRKAR2B	Body	-	7	106709269
cg18842563	0.0108492	non-parametric	0.165553	0.222082	-0.0565292	Hypomethylated in Whole_blood	-	-	Island	12	127212528
cg10472711	0.0215991	parametric, equal variance	0.60618	0.55456	0.0516202	Hypermethylated in Whole_blood	HEATR2	Body	S_Shore	7	797592
cg25195424	0.038166	non-parametric	0.695689	0.633619	0.0620701	Hypermethylated in Whole_blood	PLXNC1	Body	-	12	94571192
cg16842634	0.0126828	parametric, equal variance	0.284102	0.230682	0.0534206	Hypermethylated in Whole_blood	LOC100288798;LOC100288798;LOC100288798;LOC100288798;LOC100288798	Body;Body;Body;Body;Body	S_Shelf	12	46780880
cg12899381	0.0137119	parametric, equal variance	0.702353	0.626037	0.0763164	Hypermethylated in Whole_blood	TMEM200C	1stExon	Island	18	5891602
cg24947847	0.024639	non-parametric	0.0365239	0.0868285	-0.0503045	Hypomethylated in Whole_blood	SERINC2;SERINC2;SERINC2;SERINC2;SERINC2	TSS200;TSS200;Body;Body;Body	Island	1	31886489
cg17504065	0.0405848	parametric, equal variance	0.878832	0.827095	0.0517367	Hypermethylated in Whole_blood	CFAP97;CFAP97	5'UTR;5'UTR	-	4	186116186
cg02266086	0.0097675	parametric, equal variance	0.479994	0.420582	0.0594115	Hypermethylated in Whole_blood	COL11A2;COL11A2;COL11A2;COL11A2	TSS1500;TSS1500;TSS1500;TSS1500	Island	6	33161336
cg12818023	0.0211191	non-parametric	0.413471	0.362252	0.0512191	Hypermethylated in Whole_blood	LOC101927415;TMED2	TSS1500;Body	S_Shore	12	124070206
cg18105675	0.0211191	non-parametric	0.667164	0.745878	-0.0787133	Hypomethylated in Whole_blood	COLEC11;COLEC11	TSS1500;TSS1500	N_Shore	2	3642400
cg12380054	0.00648552	parametric, equal variance	0.740691	0.793644	-0.052953	Hypomethylated in Whole_blood	PRMT8	Body	-	12	3676778
cg21646082	0.0308351	parametric, equal variance	0.827049	0.878277	-0.0512276	Hypomethylated in Whole_blood	CCDC21	3'UTR	N_Shelf	1	26603970
cg09290354	0.00753012	parametric, equal variance	0.846919	0.79458	0.0523386	Hypermethylated in Whole_blood	-	-	-	1	41806946
cg15197582	0.0261211	parametric, equal variance	0.273437	0.212732	0.0607052	Hypermethylated in Whole_blood	TNFRSF11A;TNFRSF11A;TNFRSF11A;TNFRSF11A;TNFRSF11A	Body;Body;Body;Body;Body	S_Shelf	18	59997096
cg08579070	0.0286371	non-parametric	0.0549256	0.123254	-0.0683287	Hypomethylated in Whole_blood	LMO7	Body	Island	13	76210054
cg10537261	0.0414954	parametric, equal variance	0.50534	0.440232	0.0651079	Hypermethylated in Whole_blood	-	-	-	11	102183505
cg26531432	0.015811	parametric, equal variance	0.685598	0.57187	0.113728	Hypermethylated in Whole_blood	RABGAP1L;RABGAP1L;RABGAP1L;RABGAP1L	5'UTR;5'UTR;Body;Body	-	1	174846466
cg07366920	0.0312345	non-parametric	0.0354277	0.147444	-0.112016	Hypomethylated in Whole_blood	ZNF347;ZNF347;ZNF347	TSS200;TSS200;TSS200	Island	19	53662490
cg07226162	0.0286371	non-parametric	0.173796	0.105776	0.0680203	Hypermethylated in Whole_blood	-	-	S_Shelf	10	112293247
cg04581580	0.0051029	parametric, equal variance	0.930413	0.869418	0.0609949	Hypermethylated in Whole_blood	ZCCHC11;ZCCHC11	Body;Body	-	1	52991628
cg20000602	0.0128667	parametric, equal variance	0.465945	0.558953	-0.0930085	Hypomethylated in Whole_blood	-	-	-	12	124733846
cg18274569	0.0482735	parametric, equal variance	0.72381	0.644176	0.0796337	Hypermethylated in Whole_blood	-	-	-	1	75399419
cg03489427	0.00927159	parametric, equal variance	0.797518	0.746423	0.051095	Hypermethylated in Whole_blood	-	-	-	8	119890170
cg25591519	0.0448531	parametric, equal variance	0.454906	0.402034	0.0528728	Hypermethylated in Whole_blood	C20orf96;C20orf96	TSS1500;TSS1500	S_Shore	20	271945
cg02062451	0.00783977	parametric, equal variance	0.778316	0.707593	0.0707229	Hypermethylated in Whole_blood	LOC102724874	TSS1500	-	8	78362352
cg20543683	0.00634482	parametric, equal variance	0.632554	0.575864	0.0566901	Hypermethylated in Whole_blood	CDH1	Body	-	16	68812420
cg13017614	0.0391793	parametric, equal variance	0.844831	0.788688	0.0561432	Hypermethylated in Whole_blood	FOXE3	TSS200	N_Shore	1	47881737
cg13169081	0.0118628	parametric, equal variance	0.490042	0.432916	0.0571255	Hypermethylated in Whole_blood	MEIS1	Body	N_Shelf	2	66669788
cg09259807	0.0101746	parametric, equal variance	0.884066	0.828401	0.0556654	Hypermethylated in Whole_blood	CDYL	Body	-	6	4707785
cg15661250	0.0137451	non-parametric	0.95632	0.903296	0.0530247	Hypermethylated in Whole_blood	-	-	-	16	13980142
cg06834637	0.0437876	non-parametric	0.136537	0.193493	-0.0569558	Hypomethylated in Whole_blood	-	-	-	18	9017502
cg07581395	0.0152886	non-parametric	0.177736	0.240146	-0.0624101	Hypomethylated in Whole_blood	-	-	N_Shore	11	67895682
cg17215234	0.0403389	non-parametric	0.033375	0.108464	-0.0750889	Hypomethylated in Whole_blood	PSMB3	TSS200	Island	17	36908932
cg17446576	0.0128537	parametric, equal variance	0.911951	0.861523	0.0504277	Hypermethylated in Whole_blood	BMPR2	Body	-	2	203274331
cg06745364	0.011368	parametric, non-equal variance	0.86239	0.921899	-0.0595085	Hypomethylated in Whole_blood	-	-	-	22	36500566
cg06712651	0.0154062	parametric, equal variance	0.694921	0.610177	0.0847445	Hypermethylated in Whole_blood	HMGA2	Body	-	12	66351869
cg26907087	0.0437876	non-parametric	0.908203	0.84553	0.0626725	Hypermethylated in Whole_blood	SDK1	Body	-	7	3536689
cg26005146	0.0273543	parametric, equal variance	0.0845583	0.135889	-0.0513305	Hypomethylated in Whole_blood	NUP205	TSS1500	-	7	135242312
cg20047878	0.038166	non-parametric	0.957402	0.897564	0.0598383	Hypermethylated in Whole_blood	-	-	-	10	49650160
cg24064280	0.0286371	non-parametric	0.214053	0.280241	-0.0661886	Hypomethylated in Whole_blood	KBTBD11-OT1;KBTBD11	Body;5'UTR	S_Shore	8	1922965
cg12673213	0.038166	non-parametric	0.949122	0.880575	0.0685472	Hypermethylated in Whole_blood	TSTD2	5'UTR	-	9	100390092
cg04579505	0.0286371	non-parametric	0.154862	0.206152	-0.0512899	Hypomethylated in Whole_blood	TMEM208;LRRC29;LRRC29	Body;TSS1500;TSS1500	S_Shore	16	67261564
cg12362662	0.0237962	non-parametric	0.0268874	0.0874706	-0.0605831	Hypomethylated in Whole_blood	C10orf114;C10orf114;MIR1915	1stExon;5'UTR;TSS200	Island	10	21785767
cg04799410	0.0307696	parametric, equal variance	0.259908	0.203349	0.0565587	Hypermethylated in Whole_blood	-	-	-	3	187717711
cg01359748	0.023739	parametric, equal variance	0.717455	0.769313	-0.0518583	Hypomethylated in Whole_blood	PTPRN2;PTPRN2;PTPRN2	Body;Body;Body	N_Shore	7	157474965
cg03143717	0.0333272	non-parametric	0.0267237	0.136037	-0.109313	Hypomethylated in Whole_blood	ZNF688;ZNF688	Body;Body	N_Shore	16	30582587
cg00024722	0.0312345	non-parametric	0.0436046	0.1413	-0.0976955	Hypomethylated in Whole_blood	-	-	-	15	32163260
cg21826699	0.00800639	parametric, equal variance	0.342885	0.292129	0.0507556	Hypermethylated in Whole_blood	-	-	-	12	80794439
cg04792395	0.038166	non-parametric	0.898725	0.839659	0.0590661	Hypermethylated in Whole_blood	-	-	-	1	88616578
cg27257679	0.0454368	non-parametric	0.0159589	0.0976075	-0.0816486	Hypomethylated in Whole_blood	FBXW8;FBXW8	Body;Body	S_Shore	12	117349264
cg00306350	0.0456781	non-parametric	0.0416654	0.13154	-0.0898751	Hypomethylated in Whole_blood	MTMR9	Body	Island	8	11142685
cg17709612	0.0492531	parametric, equal variance	0.723888	0.671479	0.0524084	Hypermethylated in Whole_blood	ARHGAP24	Body	-	4	86669721
cg05624579	0.00658255	parametric, equal variance	0.894226	0.834534	0.0596922	Hypermethylated in Whole_blood	LINC01239	Body	-	9	22765772
cg01405107	0.0343104	parametric, equal variance	0.409096	0.345086	0.0640095	Hypermethylated in Whole_blood	LOC404266;LOC404266;LOC404266;HOXB5;LOC404266	Body;Body;Body;TSS1500;Body	N_Shore	17	46671635
cg09494673	0.000503607	parametric, equal variance	0.347993	0.292776	0.0552171	Hypermethylated in Whole_blood	RAB7A	5'UTR	-	3	128475638
cg11539674	0.0316161	parametric, equal variance	0.133047	0.0674561	0.0655912	Hypermethylated in Whole_blood	SND1	TSS1500	N_Shore	7	127291444
cg12552337	0.0251904	parametric, equal variance	0.879458	0.814183	0.0652746	Hypermethylated in Whole_blood	-	-	-	2	235988130
cg26495703	0.0454368	non-parametric	0.0186845	0.094442	-0.0757575	Hypomethylated in Whole_blood	-	-	-	15	75069884
cg15245051	0.0286371	non-parametric	0.268743	0.201253	0.0674902	Hypermethylated in Whole_blood	APOL3;APOL3	TSS1500;TSS1500	-	22	36563117
cg15980076	0.0286371	non-parametric	0.162462	0.216927	-0.0544652	Hypomethylated in Whole_blood	CYP26C1	Body	Island	10	94822747
cg21853948	0.0237962	non-parametric	0.0290901	0.0989248	-0.0698348	Hypomethylated in Whole_blood	DNAJB14	Body	N_Shore	4	100867292
cg14528056	0.0242989	parametric, equal variance	0.688974	0.745578	-0.0566036	Hypomethylated in Whole_blood	GBAP1	Body	N_Shelf	1	155194782
cg04725636	0.0220972	parametric, equal variance	0.371248	0.306953	0.0642947	Hypermethylated in Whole_blood	DNAJC5B	Body	-	8	67004538
cg20812675	0.0350266	non-parametric	0.0240694	0.138971	-0.114902	Hypomethylated in Whole_blood	ZNF3;ZNF3	TSS200;TSS200	Island	7	99679415
cg26200364	0.0454368	non-parametric	0.0299282	0.150332	-0.120404	Hypomethylated in Whole_blood	MGAT4B;SQSTM1;SQSTM1	TSS1500;5'UTR;5'UTR	Island	5	179234489
cg24084145	0.0404727	non-parametric	0.975985	0.920918	0.0550666	Hypermethylated in Whole_blood	ICMT	3'UTR	-	1	6281883
cg00894870	0.0353336	non-parametric	0.0231623	0.117517	-0.0943543	Hypomethylated in Whole_blood	MRTO4;KIAA0090	Body;TSS1500	Island	1	19578612
cg06562406	0.0186017	parametric, equal variance	0.838571	0.780493	0.058079	Hypermethylated in Whole_blood	LPHN3	Body	-	4	62703554
cg11954230	0.0401161	non-parametric	0.0301363	0.129169	-0.0990327	Hypomethylated in Whole_blood	OBFC1	5'UTR	Island	10	105677556
cg19791379	0.0275407	non-parametric	0.963556	0.900004	0.0635514	Hypermethylated in Whole_blood	ERC1;ERC1;ERC1;ERC1;ERC1	Body;Body;Body;Body;Body	-	12	1555160
cg13638622	0.038166	non-parametric	0.74033	0.685208	0.0551216	Hypermethylated in Whole_blood	PAX7;PAX7;PAX7	Body;Body;Body	-	1	19058732
cg04232128	0.0437876	non-parametric	0.262729	0.320905	-0.0581764	Hypomethylated in Whole_blood	TMEM173	Body	-	5	138861241
cg00339137	0.024639	non-parametric	0.951057	0.891788	0.0592687	Hypermethylated in Whole_blood	PRSS23;PRSS23;PRSS23	Body;Body;Body	-	11	86534335
cg16958462	0.0404727	non-parametric	0.97195	0.911601	0.0603484	Hypermethylated in Whole_blood	FAM47E	Body	-	4	77156937
cg14633276	0.0313476	non-parametric	0.951179	0.860363	0.090816	Hypermethylated in Whole_blood	EXOC6B	Body	-	2	72790287
cg15904588	0.00504615	parametric, equal variance	0.680484	0.733376	-0.0528928	Hypomethylated in Whole_blood	-	-	-	1	19337442
cg01774111	0.0121365	parametric, equal variance	0.929419	0.87566	0.0537587	Hypermethylated in Whole_blood	ANGEL2	3'UTR	-	1	213165579
cg10111831	0.0314041	non-parametric	0.958862	0.9045	0.0543617	Hypermethylated in Whole_blood	CCDC73	5'UTR	-	11	32815865
cg08549335	0.0432275	parametric, equal variance	0.250361	0.199443	0.0509177	Hypermethylated in Whole_blood	ZNRF2	Body	-	7	30387954
cg08240913	0.0175122	parametric, equal variance	0.346271	0.43253	-0.0862588	Hypomethylated in Whole_blood	GFRA1;GFRA1;GFRA1	Body;Body;Body	-	10	117969024
cg11655394	0.027489	non-parametric	0.956929	0.88485	0.072079	Hypermethylated in Whole_blood	PC;PC;PC	Body;Body;Body	N_Shore	11	66629565
cg11247073	0.0224907	parametric, equal variance	0.584892	0.635316	-0.0504241	Hypomethylated in Whole_blood	LOC101927446	Body	-	7	89964725
cg00156633	0.01945	parametric, equal variance	0.845218	0.78677	0.0584482	Hypermethylated in Whole_blood	HTR4;HTR4;HTR4;HTR4;HTR4;HTR4;HTR4	TSS1500;TSS1500;TSS1500;TSS1500;TSS1500;TSS1500;TSS1500	S_Shore	5	148034578
cg02493332	0.0137451	non-parametric	0.958761	0.87923	0.0795313	Hypermethylated in Whole_blood	SLIT3;SLIT3	Body;Body	-	5	168692727
cg15164472	0.0129072	non-parametric	0.500352	0.554181	-0.0538294	Hypomethylated in Whole_blood	-	-	-	3	195914113
cg03306079	0.00145671	parametric, equal variance	0.880671	0.812972	0.0676997	Hypermethylated in Whole_blood	FRMD4A	TSS1500	-	10	14373167
cg08873641	0.00935903	parametric, equal variance	0.725432	0.670219	0.0552135	Hypermethylated in Whole_blood	ACBD6	Body	-	1	180334410
cg19463349	0.038166	non-parametric	0.756311	0.615349	0.140962	Hypermethylated in Whole_blood	-	-	-	13	27316791
cg15585294	0.00278169	parametric, equal variance	0.338044	0.281815	0.0562292	Hypermethylated in Whole_blood	GAS2	TSS1500	N_Shore	11	22687641
cg01419361	0.0331203	non-parametric	0.747904	0.809687	-0.0617835	Hypomethylated in Whole_blood	-	-	-	11	92751499
cg05773425	0.0480887	parametric, equal variance	0.597692	0.65087	-0.0531779	Hypomethylated in Whole_blood	FBXO42	5'UTR	-	1	16644480
cg12054453	0.0335574	parametric, equal variance	0.200716	0.140454	0.0602617	Hypermethylated in Whole_blood	TMEM49	Body	-	17	57915717
cg22447989	0.0293568	parametric, equal variance	0.478893	0.420442	0.0584509	Hypermethylated in Whole_blood	OAS3	TSS1500	N_Shore	12	113375561
cg00477302	0.0181917	non-parametric	0.0534174	0.152791	-0.0993731	Hypomethylated in Whole_blood	MIR182	TSS1500	-	7	129411088
cg08350738	0.00650139	parametric, equal variance	0.849693	0.798262	0.0514305	Hypermethylated in Whole_blood	ARL8B	Body	-	3	5203743
cg04254052	0.00766093	parametric, equal variance	0.674144	0.724504	-0.05036	Hypomethylated in Whole_blood	KCNIP1;KCNIP1;KCNIP1;KCNIP1;KCNIP1	5'UTR;Body;Body;Body;Body	-	5	170029226
cg25735583	0.0203386	parametric, equal variance	0.34424	0.293439	0.0508005	Hypermethylated in Whole_blood	LOC101929710	Body	-	5	95681194
cg16086221	0.0180068	non-parametric	0.372912	0.309118	0.0637932	Hypermethylated in Whole_blood	ADARB2	Body	-	10	1722096
cg16437908	0.00236125	parametric, equal variance	0.255974	0.201857	0.0541173	Hypermethylated in Whole_blood	-	-	N_Shore	2	85640810
cg17205440	0.0434835	parametric, equal variance	0.770488	0.716421	0.0540675	Hypermethylated in Whole_blood	DPP4	Body	-	2	162864033
cg08459109	0.0454368	non-parametric	0.02479	0.116761	-0.0919706	Hypomethylated in Whole_blood	MDH2;MDH2;MDH2;MDH2;STYXL1	TSS1500;TSS1500;TSS1500;TSS1500;5'UTR	N_Shore	7	75676910
cg19467294	0.0458229	non-parametric	0.03963	0.106269	-0.0666389	Hypomethylated in Whole_blood	NDC80;METTL4;METTL4	5'UTR;TSS1500;TSS1500	S_Shore	18	2572167
cg04028831	0.0180109	parametric, equal variance	0.704987	0.763532	-0.0585448	Hypomethylated in Whole_blood	FAM20A;FAM20A;FAM20A;PRKAR1A;FAM20A;FAM20A;FAM20A	ExonBnd;ExonBnd;ExonBnd;Body;Body;Body;Body	-	17	66538298
cg03392077	0.0140006	parametric, equal variance	0.858596	0.805135	0.0534604	Hypermethylated in Whole_blood	ABCC1	Body	-	16	16195619
cg02399492	0.0180068	non-parametric	0.0898843	0.162764	-0.0728795	Hypomethylated in Whole_blood	UTRN	Body	-	6	144655921
cg27298252	0.0307035	parametric, equal variance	0.448594	0.531938	-0.0833437	Hypomethylated in Whole_blood	GRHL3	TSS1500	N_Shelf	1	24645380
cg00559939	0.0331203	non-parametric	0.0695733	0.136014	-0.0664406	Hypomethylated in Whole_blood	RAPGEF4;LOC91149	Body;TSS200	Island	2	173600969
cg03020271	0.0485636	non-parametric	0.0251311	0.107794	-0.0826631	Hypomethylated in Whole_blood	PLIN3;PLIN3;PLIN3	5'UTR;5'UTR;5'UTR	-	19	4867550
cg09721840	0.00268452	non-parametric	0.906822	0.965353	-0.0585305	Hypomethylated in Whole_blood	STK24;STK24;STK24;STK24;STK24;STK24	ExonBnd;ExonBnd;ExonBnd;Body;Body;Body	-	13	99114023
cg15636860	0.0456781	non-parametric	0.956824	0.838158	0.118666	Hypermethylated in Whole_blood	ARL15	Body	-	5	53496835
cg01464464	0.0109678	parametric, equal variance	0.642269	0.577475	0.0647933	Hypermethylated in Whole_blood	TRAF3IP2-AS1;TRAF3IP2-AS1;TRAF3IP2-AS1;TRAF3IP2;TRAF3IP2;TRAF3IP2	Body;Body;Body;Body;Body;Body	-	6	111895715
cg23411470	0.0331203	non-parametric	0.831805	0.779522	0.0522836	Hypermethylated in Whole_blood	TRIM21	5'UTR	-	11	4414204
cg00034433	0.0181917	non-parametric	0.0280934	0.102038	-0.0739451	Hypomethylated in Whole_blood	CNIH3	TSS1500	Island	1	224803837
cg24447660	0.0237962	non-parametric	0.017216	0.0762136	-0.0589976	Hypomethylated in Whole_blood	EEFSEC	TSS1500	N_Shore	3	127872092
cg25552017	0.0423294	parametric, equal variance	0.611251	0.68324	-0.0719886	Hypomethylated in Whole_blood	-	-	N_Shelf	1	945416
cg03306010	0.022347	parametric, equal variance	0.875906	0.816725	0.059181	Hypermethylated in Whole_blood	-	-	-	15	53750302
cg26711237	0.0313476	non-parametric	0.977032	0.913331	0.0637004	Hypermethylated in Whole_blood	VPS35	3'UTR	-	16	46694236
cg14927641	0.0427945	parametric, equal variance	0.466302	0.409589	0.0567129	Hypermethylated in Whole_blood	-	-	-	7	49678007
cg17473266	0.0180068	non-parametric	0.0582814	0.115219	-0.0569373	Hypomethylated in Whole_blood	-	-	-	2	64582162
cg27449158	0.0362734	parametric, equal variance	0.86164	0.804736	0.0569032	Hypermethylated in Whole_blood	-	-	-	2	201547056
cg15065340	0.00600692	parametric, equal variance	0.523069	0.408116	0.114952	Hypermethylated in Whole_blood	TNK2	5'UTR	N_Shelf	3	195632915
cg06017158	0.0370982	parametric, equal variance	0.422943	0.369738	0.0532051	Hypermethylated in Whole_blood	RUFY4	Body	S_Shelf	2	218901298
cg23840115	0.0437876	non-parametric	0.213256	0.130767	0.0824893	Hypermethylated in Whole_blood	-	-	N_Shore	1	149230543
cg05993488	0.0182692	non-parametric	0.0269582	0.0845125	-0.0575543	Hypomethylated in Whole_blood	ZNF785	TSS200	S_Shore	16	30597058
cg03710889	0.0300898	parametric, equal variance	0.467226	0.417139	0.0500871	Hypermethylated in Whole_blood	SLC11A1	Body	S_Shore	2	219252818
cg20699340	0.0480936	parametric, non-equal variance	0.734353	0.788074	-0.0537206	Hypomethylated in Whole_blood	PGBD5	Body	Island	1	230468699
cg23584332	0.0182692	non-parametric	0.0315614	0.116015	-0.0844539	Hypomethylated in Whole_blood	-	-	-	10	54068462
cg09195005	0.0115125	parametric, equal variance	0.593501	0.538173	0.0553289	Hypermethylated in Whole_blood	CGRRF1	Body	-	14	54996618
cg11013011	0.0237962	non-parametric	0.0191051	0.0870165	-0.0679114	Hypomethylated in Whole_blood	HAUS8;HAUS8;MYO9B;MYO9B	TSS1500;TSS1500;5'UTR;5'UTR	S_Shore	19	17187685
cg08952844	0.0307106	parametric, equal variance	0.48621	0.548548	-0.0623382	Hypomethylated in Whole_blood	-	-	N_Shelf	2	88313351
cg04042914	0.00370665	parametric, equal variance	0.937015	0.884174	0.0528402	Hypermethylated in Whole_blood	-	-	S_Shelf	22	36786722
cg11899815	0.000889654	parametric, equal variance	0.301857	0.24945	0.0524071	Hypermethylated in Whole_blood	BLK	Body	-	8	11415578
cg05230694	0.0243728	parametric, equal variance	0.811818	0.86209	-0.050272	Hypomethylated in Whole_blood	RAD51B	Body	-	14	68993773
cg20627572	0.0180068	non-parametric	0.867958	0.929629	-0.061671	Hypomethylated in Whole_blood	HDAC4	Body	S_Shelf	2	239991813
cg04311134	0.0437876	non-parametric	0.0765109	0.129319	-0.0528083	Hypomethylated in Whole_blood	LYPD3	Body	Island	19	43967248
cg23864949	0.00852208	parametric, equal variance	0.291431	0.237505	0.0539265	Hypermethylated in Whole_blood	-	-	N_Shore	8	99984534
cg21058413	0.00621111	non-parametric	0.330185	0.279506	0.0506782	Hypermethylated in Whole_blood	CNIH4;CNIH4;CNIH4;CNIH4;CNIH4;CNIH4	5'UTR;Body;Body;Body;Body;Body	S_Shore	1	224545736
cg19200802	0.00592623	parametric, equal variance	0.798722	0.851404	-0.0526814	Hypomethylated in Whole_blood	ST6GAL2;ST6GAL2;ST6GAL2	5'UTR;5'UTR;5'UTR	N_Shelf	2	107499152
cg05346937	0.0314041	non-parametric	0.927406	0.843943	0.0834628	Hypermethylated in Whole_blood	DPP10;DPP10;DPP10;DPP10;DPP10	Body;Body;Body;Body;Body	-	2	116197179
cg17278207	0.0291628	parametric, equal variance	0.898662	0.842015	0.0566475	Hypermethylated in Whole_blood	HLTF;HLTF	Body;Body	-	3	148768046
cg16373023	0.0378741	non-parametric	0.0181911	0.0745656	-0.0563746	Hypomethylated in Whole_blood	-	-	Island	15	62682852
cg23494015	0.0454368	non-parametric	0.037893	0.145554	-0.107661	Hypomethylated in Whole_blood	C14orf38	TSS200	S_Shore	14	60043704
cg06940168	0.00797486	parametric, equal variance	0.507689	0.42986	0.0778286	Hypermethylated in Whole_blood	PRKCA	Body	-	17	64370665
cg08151651	0.0274076	parametric, equal variance	0.55375	0.477957	0.0757928	Hypermethylated in Whole_blood	COL4A1	Body	-	13	110815855
cg24659200	0.0160998	parametric, equal variance	0.770247	0.70083	0.0694174	Hypermethylated in Whole_blood	FPGT-TNNI3K;TNNI3K	Body;Body	-	1	75006356
cg08255374	0.0441579	parametric, equal variance	0.792601	0.844242	-0.0516407	Hypomethylated in Whole_blood	-	-	-	2	238848601
cg19611612	0.0462759	parametric, equal variance	0.686003	0.763476	-0.0774728	Hypomethylated in Whole_blood	-	-	-	15	67223583
cg21456939	0.0184442	parametric, equal variance	0.253109	0.192481	0.0606274	Hypermethylated in Whole_blood	ESRRG;ESRRG;ESRRG;ESRRG;ESRRG;ESRRG;ESRRG;ESRRG;ESRRG	TSS200;TSS200;5'UTR;5'UTR;5'UTR;5'UTR;5'UTR;5'UTR;5'UTR	-	1	217250400
cg22688241	0.0314041	non-parametric	0.957977	0.906522	0.0514548	Hypermethylated in Whole_blood	KIAA0748;KIAA0748	5'UTR;5'UTR	-	12	55369150
cg00635994	0.0332902	parametric, equal variance	0.837503	0.783114	0.0543883	Hypermethylated in Whole_blood	SMAD4	5'UTR	-	18	48564941
cg04602990	0.00597419	parametric, equal variance	0.743151	0.796533	-0.0533821	Hypomethylated in Whole_blood	PFKFB4	Body	-	3	48557198
cg08494747	0.0288288	parametric, equal variance	0.519346	0.580805	-0.061459	Hypomethylated in Whole_blood	-	-	-	11	110939769
cg25065239	0.0286371	non-parametric	0.963512	0.907051	0.0564614	Hypermethylated in Whole_blood	-	-	-	7	55533138
cg12755421	0.00621111	non-parametric	0.201681	0.14392	0.0577609	Hypermethylated in Whole_blood	PRKCDBP	TSS1500	S_Shore	11	6342214
cg27477030	0.0157049	parametric, equal variance	0.912323	0.859526	0.0527971	Hypermethylated in Whole_blood	PRKDC;PRKDC	Body;Body	-	8	48854005
cg16824319	0.0152355	parametric, equal variance	0.715179	0.769154	-0.053975	Hypomethylated in Whole_blood	LOC646627	TSS1500	-	1	248903933
cg10761979	0.0129072	non-parametric	0.0898922	0.151219	-0.0613272	Hypomethylated in Whole_blood	ALDH1L1	5'UTR	Island	3	125899144
cg18777311	0.0129072	non-parametric	0.680517	0.607528	0.0729887	Hypermethylated in Whole_blood	PPP4R2	Body	-	3	73093685
cg08558339	0.0211191	non-parametric	0.14811	0.217584	-0.0694746	Hypomethylated in Whole_blood	-	-	S_Shore	7	127777579
cg18152558	0.0179328	parametric, equal variance	0.546855	0.618701	-0.0718466	Hypomethylated in Whole_blood	PARM1	Body	-	4	75956216
cg16051718	0.0270655	parametric, equal variance	0.66071	0.608838	0.0518725	Hypermethylated in Whole_blood	KIAA0232;KIAA0232	Body;Body	-	4	6857986
cg13972423	0.0292111	parametric, non-equal variance	0.730729	0.804284	-0.0735551	Hypomethylated in Whole_blood	-	-	-	14	59183596
cg14258675	0.0240944	non-parametric	0.0395386	0.0940982	-0.0545595	Hypomethylated in Whole_blood	DLST	TSS200	N_Shore	14	75348443
cg20234172	0.00966195	parametric, equal variance	0.57945	0.508111	0.0713389	Hypermethylated in Whole_blood	IQUB;IQUB;IQUB;IQUB	Body;Body;Body;Body	-	7	123098743
cg11867980	0.0275407	non-parametric	0.0412363	0.100089	-0.0588531	Hypomethylated in Whole_blood	-	-	Island	8	103819487
cg02761839	0.0180384	parametric, equal variance	0.549248	0.488729	0.0605193	Hypermethylated in Whole_blood	RBMS1;RBMS1	Body;Body	-	2	161234443
cg13570580	0.027489	non-parametric	0.963162	0.890803	0.0723588	Hypermethylated in Whole_blood	-	-	-	12	68491386
cg24725175	0.0418199	parametric, equal variance	0.658296	0.594962	0.0633338	Hypermethylated in Whole_blood	CCNL1;CCNL1	TSS1500;TSS1500	S_Shore	3	156878909
cg24145401	0.0254669	parametric, equal variance	0.394024	0.336188	0.057836	Hypermethylated in Whole_blood	AIM2	TSS1500	-	1	159047177
cg26748440	0.044541	parametric, equal variance	0.339024	0.284628	0.0543966	Hypermethylated in Whole_blood	KCNIP4;KCNIP4	5'UTR;TSS200	-	4	21699512
cg22143002	0.00685654	parametric, equal variance	0.668321	0.616734	0.0515875	Hypermethylated in Whole_blood	BDP1	Body	-	5	70829317
cg26486972	0.031069	parametric, equal variance	0.638475	0.689898	-0.0514236	Hypomethylated in Whole_blood	ANKRD26;ANKRD26	TSS1500;TSS1500	S_Shore	10	27390386
cg20712946	0.0303877	parametric, equal variance	0.412958	0.465654	-0.0526963	Hypomethylated in Whole_blood	MACF1;MACF1	ExonBnd;Body	-	1	39888404
cg17965230	0.0456781	non-parametric	0.0252567	0.0859241	-0.0606674	Hypomethylated in Whole_blood	PRDM1;PRDM1	5'UTR;1stExon	Island	6	106534206
cg00363465	0.0240472	non-parametric	0.0338666	0.111719	-0.0778529	Hypomethylated in Whole_blood	ZNF764	TSS1500	Island	16	30569976
cg03204907	0.0331203	non-parametric	0.937366	0.872416	0.0649507	Hypermethylated in Whole_blood	SNX29	Body	-	16	12272324
cg23374930	0.0301271	parametric, equal variance	0.744981	0.79655	-0.0515688	Hypomethylated in Whole_blood	-	-	-	2	10611599
cg26882438	0.035242	parametric, equal variance	0.494914	0.394417	0.100497	Hypermethylated in Whole_blood	PARP14	TSS1500	N_Shore	3	122399120
cg04582010	0.00272385	parametric, equal variance	0.320447	0.225152	0.0952948	Hypermethylated in Whole_blood	IFITM1	TSS1500	S_Shore	11	313120
cg01743873	0.0150054	parametric, equal variance	0.415642	0.34296	0.072682	Hypermethylated in Whole_blood	CD151;CD151;CD151;CD151	5'UTR;5'UTR;5'UTR;5'UTR	S_Shore	11	833708
cg20723935	0.0304399	parametric, equal variance	0.730356	0.676593	0.053763	Hypermethylated in Whole_blood	SHANK2;SHANK2	3'UTR;3'UTR	S_Shelf	11	70313989
cg12845529	0.022146	parametric, equal variance	0.776643	0.717875	0.058768	Hypermethylated in Whole_blood	CDH8	TSS1500	S_Shore	16	62071495
cg00133727	0.000225685	parametric, equal variance	0.3405	0.283764	0.0567365	Hypermethylated in Whole_blood	SIPA1L3	5'UTR	-	19	38524956
cg16755922	0.0100777	parametric, equal variance	0.701005	0.790163	-0.0891583	Hypomethylated in Whole_blood	FOXK2	Body	S_Shelf	17	80536214
cg17885415	0.0114483	parametric, equal variance	0.633973	0.684208	-0.0502346	Hypomethylated in Whole_blood	STK17A	Body	-	7	43661792
cg13225881	0.0348415	parametric, equal variance	0.843947	0.774111	0.0698362	Hypermethylated in Whole_blood	DDX10	Body	-	11	108777990
cg03936075	0.0283048	parametric, equal variance	0.639933	0.693069	-0.0531354	Hypomethylated in Whole_blood	NEDD9;NEDD9	5'UTR;Body	-	6	11370479
cg05372301	0.000104624	parametric, equal variance	0.85272	0.910351	-0.057631	Hypomethylated in Whole_blood	KIAA1549;KIAA1549	Body;Body	-	7	138605054
cg07920930	0.0387329	parametric, equal variance	0.505252	0.451565	0.0536863	Hypermethylated in Whole_blood	PTPRN2;PTPRN2;PTPRN2	TSS1500;TSS1500;TSS1500	S_Shore	7	158381884
cg26410149	0.0152886	non-parametric	0.608076	0.549302	0.0587736	Hypermethylated in Whole_blood	ACAN;ACAN	TSS1500;TSS1500	N_Shore	15	89345453
cg18583565	0.0305565	parametric, equal variance	0.85763	0.802244	0.0553862	Hypermethylated in Whole_blood	-	-	-	10	131567980
cg20867662	0.0331203	non-parametric	0.51996	0.58251	-0.0625502	Hypomethylated in Whole_blood	PARD3;PARD3;PARD3;PARD3;PARD3;PARD3;PARD3;PARD3;PARD3;PARD3;PARD3	Body;Body;Body;Body;Body;Body;Body;Body;Body;Body;Body	-	10	35058987
cg04995521	0.0236501	parametric, equal variance	0.863202	0.800695	0.0625069	Hypermethylated in Whole_blood	RERE;RERE;RERE	5'UTR;Body;Body	-	1	8468871
cg08754149	0.0331203	non-parametric	0.699258	0.749406	-0.0501476	Hypomethylated in Whole_blood	C10orf11	Body	-	10	78204159
cg01045622	0.038166	non-parametric	0.0480451	0.107077	-0.0590315	Hypomethylated in Whole_blood	LOC100128292;DLG5	TSS1500;1stExon	Island	10	79686064
cg22930848	0.0306169	parametric, equal variance	0.618709	0.567924	0.050785	Hypermethylated in Whole_blood	LMCD1-AS1	Body	-	3	8407419
cg00944433	0.0128125	parametric, equal variance	0.478885	0.418894	0.0599911	Hypermethylated in Whole_blood	PRMT6	TSS1500	N_Shore	1	107599041
cg03770907	0.0387513	parametric, equal variance	0.707609	0.776559	-0.06895	Hypomethylated in Whole_blood	NLRP13	TSS200	-	19	56443824
cg03033780	0.0488101	parametric, equal variance	0.637005	0.703966	-0.066961	Hypomethylated in Whole_blood	WRB	TSS1500	N_Shore	21	40751103
cg14884929	0.0119009	parametric, equal variance	0.248045	0.193955	0.0540902	Hypermethylated in Whole_blood	MIR10A	TSS1500	N_Shore	17	46657656
cg16891892	0.0231267	parametric, equal variance	0.798054	0.737103	0.0609512	Hypermethylated in Whole_blood	-	-	-	11	45015033
cg27334928	0.0266173	parametric, equal variance	0.560885	0.646148	-0.085263	Hypomethylated in Whole_blood	-	-	-	9	102277580
cg04213565	0.00409617	parametric, equal variance	0.306623	0.373529	-0.066906	Hypomethylated in Whole_blood	-	-	-	5	35900039
cg06047130	0.0416965	parametric, equal variance	0.767564	0.621466	0.146097	Hypermethylated in Whole_blood	-	-	S_Shore	6	28980609
cg27090727	0.0331203	non-parametric	0.875376	0.803461	0.071915	Hypermethylated in Whole_blood	-	-	-	3	161884911
cg01901274	0.0152772	parametric, equal variance	0.693054	0.621931	0.0711234	Hypermethylated in Whole_blood	-	-	-	8	28474361
cg21971721	0.00897261	parametric, equal variance	0.909624	0.858031	0.0515932	Hypermethylated in Whole_blood	DNASE2B;DNASE2B	TSS1500;Body	-	1	84873405
cg10046452	0.0161047	parametric, equal variance	0.62811	0.5718	0.0563094	Hypermethylated in Whole_blood	RUNX1T1;RUNX1T1;RUNX1T1;RUNX1T1;RUNX1T1;RUNX1T1;RUNX1T1;RUNX1T1;RUNX1T1;RUNX1T1;RUNX1T1;RUNX1T1;RUNX1T1;RUNX1T1;RUNX1T1	Body;Body;Body;Body;Body;Body;Body;Body;Body;Body;Body;Body;Body;Body;Body	-	8	93019068
cg19060760	0.0331203	non-parametric	0.641977	0.726416	-0.0844392	Hypomethylated in Whole_blood	ADIPOR2;ADIPOR2	ExonBnd;Body	-	12	1887038
cg00680551	0.0356619	non-parametric	0.0290697	0.125544	-0.0964746	Hypomethylated in Whole_blood	NCALD;NCALD;NCALD;NCALD;NCALD;NCALD;NCALD	5'UTR;5'UTR;5'UTR;5'UTR;5'UTR;5'UTR;5'UTR	N_Shore	8	103135595
cg06498232	0.0273856	non-parametric	0.0244471	0.0816364	-0.0571892	Hypomethylated in Whole_blood	-	-	-	3	72227063
cg02518671	0.0312345	non-parametric	0.0224603	0.0771131	-0.0546528	Hypomethylated in Whole_blood	SIRT6;ANKRD24	TSS200;TSS1500	Island	19	4182691
cg20111875	0.0207574	non-parametric	0.0302696	0.114226	-0.0839564	Hypomethylated in Whole_blood	LOC641518;LOC641518	Body;Body	S_Shore	4	109094570
cg14425347	0.0314041	non-parametric	0.0518778	0.132443	-0.0805657	Hypomethylated in Whole_blood	SYNGAP1	Body	N_Shore	6	33395005
cg07324898	0.00509621	non-parametric	0.874115	0.786724	0.0873914	Hypermethylated in Whole_blood	OR6C75	TSS200	-	12	55758860
cg05751344	0.0143928	parametric, equal variance	0.552024	0.60257	-0.0505456	Hypomethylated in Whole_blood	DPP6	Body	-	7	153641267
cg10032668	0.0240944	non-parametric	0.0522898	0.106636	-0.054346	Hypomethylated in Whole_blood	FAM149A	TSS1500	N_Shore	4	187065417
cg24045841	0.0152886	non-parametric	0.159014	0.219125	-0.0601107	Hypomethylated in Whole_blood	-	-	Island	14	102030281
cg13575784	0.0209586	parametric, equal variance	0.567631	0.513356	0.0542758	Hypermethylated in Whole_blood	-	-	-	1	22764356
cg00238391	0.0433412	parametric, equal variance	0.669442	0.722596	-0.0531542	Hypomethylated in Whole_blood	-	-	S_Shelf	7	150977475
cg24851858	0.0273856	non-parametric	0.0323731	0.0889391	-0.056566	Hypomethylated in Whole_blood	-	-	S_Shore	13	114927579
cg07452312	0.0437876	non-parametric	0.308818	0.247503	0.0613156	Hypermethylated in Whole_blood	GALNT10	Body	-	5	153775466
cg10277631	0.0353336	non-parametric	0.030469	0.0878271	-0.0573582	Hypomethylated in Whole_blood	TXNDC16;TXNDC16;GPR137C	TSS1500;TSS1500;TSS1500	Island	14	53019580
cg23819092	0.040635	parametric, equal variance	0.628956	0.688733	-0.0597771	Hypomethylated in Whole_blood	MEX3A	Body	Island	1	156047143
cg13526596	0.0348545	parametric, equal variance	0.888437	0.809921	0.0785163	Hypermethylated in Whole_blood	NUMB;NUMB;NUMB;NUMB	5'UTR;5'UTR;5'UTR;5'UTR	-	14	73833751
cg09006261	0.0240472	non-parametric	0.0364436	0.0995386	-0.063095	Hypomethylated in Whole_blood	MIDN	Body	N_Shore	19	1253059
cg06987616	0.0209855	non-parametric	0.0351318	0.0974087	-0.0622769	Hypomethylated in Whole_blood	FAM13C;FAM13C;FAM13C;FAM13C;FAM13C	TSS200;TSS200;1stExon;5'UTR;TSS200	Island	10	61122480
cg25638118	0.0310464	non-parametric	0.0223465	0.104542	-0.0821959	Hypomethylated in Whole_blood	ARIH1	Body	S_Shore	15	72767740
cg15033108	0.0314041	non-parametric	0.900875	0.961673	-0.0607976	Hypomethylated in Whole_blood	LINC01517	Body	-	10	29055152
cg00156232	0.00408962	parametric, equal variance	0.574841	0.519668	0.0551731	Hypermethylated in Whole_blood	VKORC1L1;VKORC1L1	Body;Body	-	7	65417317
cg06351831	0.0183081	non-parametric	0.0363356	0.0942402	-0.0579045	Hypomethylated in Whole_blood	SCAI;SCAI	Body;Body	N_Shore	9	127905149
cg04542911	0.0405648	parametric, equal variance	0.453193	0.399085	0.054108	Hypermethylated in Whole_blood	PF4V1	Body	Island	4	74719306
cg18571757	0.0357235	non-parametric	0.963911	0.912634	0.0512766	Hypermethylated in Whole_blood	-	-	-	4	83734200
cg18434998	0.0272136	non-parametric	0.0176366	0.0758432	-0.0582066	Hypomethylated in Whole_blood	TXNL1;TXNL1	TSS1500;TSS1500	S_Shore	18	54306185
cg25140419	0.0129072	non-parametric	0.0749617	0.146192	-0.0712298	Hypomethylated in Whole_blood	-	-	Island	1	221050742
cg15639592	0.0108492	non-parametric	0.13842	0.199589	-0.0611692	Hypomethylated in Whole_blood	C12orf34	5'UTR	Island	12	110156459
cg24341059	0.0267511	parametric, equal variance	0.905594	0.853858	0.0517363	Hypermethylated in Whole_blood	SNTB1	Body	-	8	121604940
cg20856882	0.0208999	non-parametric	0.0330807	0.0915282	-0.0584474	Hypomethylated in Whole_blood	-	-	Island	11	129149916
cg15502888	0.0237962	non-parametric	0.0253434	0.0929964	-0.0676529	Hypomethylated in Whole_blood	SOCS3	TSS200	Island	17	76356228
cg08577743	0.0209855	non-parametric	0.0345355	0.0944884	-0.0599529	Hypomethylated in Whole_blood	C9orf122;ANKRD18A	TSS200;TSS1500	Island	9	38621011
cg08466030	0.02958	parametric, equal variance	0.748062	0.819011	-0.0709486	Hypomethylated in Whole_blood	BICC1	Body	-	10	60336784
cg21471707	0.0437876	non-parametric	0.673859	0.733838	-0.0599789	Hypomethylated in Whole_blood	LDHC;LDHC	TSS200;TSS200	-	11	18433748
cg05142929	0.0310512	parametric, equal variance	0.28732	0.233231	0.0540893	Hypermethylated in Whole_blood	TNFRSF11A;TNFRSF11A;TNFRSF11A;TNFRSF11A;TNFRSF11A	Body;Body;Body;Body;Body	S_Shelf	18	59997009
cg08779886	0.00987131	parametric, equal variance	0.684959	0.734999	-0.05004	Hypomethylated in Whole_blood	LOC101929089;LOC101929089;LOC101929089;LOC101929089;LOC101929089;KMT2A;KMT2A	Body;Body;Body;Body;Body;Body;Body	-	11	118392700
cg03648361	0.0331203	non-parametric	0.0568593	0.119642	-0.0627826	Hypomethylated in Whole_blood	TRIM65	1stExon	Island	17	73893010
cg23563656	0.0108433	parametric, equal variance	0.455733	0.403555	0.0521783	Hypermethylated in Whole_blood	PPM1H	TSS1500	S_Shore	12	63329428
cg20154457	0.0412989	parametric, equal variance	0.836872	0.891111	-0.0542389	Hypomethylated in Whole_blood	PEX5;PEX5;PEX5;PEX5;PEX5	Body;Body;Body;Body;Body	S_Shelf	12	7345261
cg20482337	0.0240472	non-parametric	0.0343537	0.0921844	-0.0578307	Hypomethylated in Whole_blood	LOC253724;HSP90B1;HSP90B1	TSS1500;5'UTR;1stExon	Island	12	104324290
cg18751231	0.0260236	parametric, equal variance	0.809402	0.755718	0.0536837	Hypermethylated in Whole_blood	SCHIP1	Body	-	3	159505040
cg03351301	0.0443247	parametric, equal variance	0.442189	0.534958	-0.0927688	Hypomethylated in Whole_blood	ATP5G1;ATP5G1	TSS1500;TSS1500	N_Shore	17	46969163
cg27032502	0.0182692	non-parametric	0.0270114	0.0867664	-0.0597551	Hypomethylated in Whole_blood	AVPR1A;AVPR1A	1stExon;5'UTR	Island	12	63544881
cg04970710	0.0303218	parametric, equal variance	0.817265	0.744152	0.0731131	Hypermethylated in Whole_blood	OR14J1	TSS1500	-	6	29273763
cg27370248	0.0176717	parametric, equal variance	0.632514	0.708713	-0.0761987	Hypomethylated in Whole_blood	RAB27A	5'UTR	N_Shelf	15	55579397
cg03530136	0.0337545	parametric, equal variance	0.845298	0.782339	0.0629594	Hypermethylated in Whole_blood	-	-	S_Shore	12	115175495
cg10661705	0.0280489	parametric, equal variance	0.818364	0.742459	0.0759053	Hypermethylated in Whole_blood	-	-	-	11	24284748
cg15100762	0.00509621	non-parametric	0.842355	0.697957	0.144399	Hypermethylated in Whole_blood	LOC101927139;PDE4B;PDE4B;PDE4B;PDE4B;PDE4B	TSS200;Body;Body;Body;Body;Body	-	1	66516476
cg11853830	0.000335056	parametric, equal variance	0.319743	0.261462	0.0582809	Hypermethylated in Whole_blood	FLJ42709;FLJ42709	Body;Body	N_Shore	5	92914036
cg22869025	0.0275407	non-parametric	0.0414451	0.105986	-0.064541	Hypomethylated in Whole_blood	ACSS1	Body	Island	20	25037708
cg18518074	0.0333561	parametric, equal variance	0.42484	0.480236	-0.0553959	Hypomethylated in Whole_blood	EHD1	Body	N_Shelf	11	64642316
cg14169848	0.0458954	non-parametric	0.936363	0.852626	0.0837376	Hypermethylated in Whole_blood	CTRB1	TSS1500	-	16	75252494
cg20173387	0.0401161	non-parametric	0.0319855	0.131563	-0.0995778	Hypomethylated in Whole_blood	LOC100272217;FUBP3	Body;TSS1500	N_Shore	9	133454556
cg05757530	0.00132	parametric, equal variance	0.823156	0.874676	-0.0515196	Hypomethylated in Whole_blood	NLRC5	5'UTR	-	16	57038916
cg04482131	0.0231721	parametric, equal variance	0.353664	0.279697	0.0739666	Hypermethylated in Whole_blood	-	-	-	2	28604850
cg08744986	0.0275407	non-parametric	0.932106	0.857862	0.0742435	Hypermethylated in Whole_blood	NMNAT2;NMNAT2	TSS1500;Body	-	1	183274583
cg00434535	0.0484123	parametric, equal variance	0.826992	0.76303	0.0639619	Hypermethylated in Whole_blood	-	-	-	7	9022554
cg26553513	0.00312382	parametric, equal variance	0.684811	0.736253	-0.0514426	Hypomethylated in Whole_blood	LRRC4C	5'UTR	-	11	40310738
cg19094243	0.00533093	parametric, equal variance	0.213766	0.161762	0.0520033	Hypermethylated in Whole_blood	TMEFF2	Body	N_Shore	2	193058628
cg27142757	0.00880929	parametric, equal variance	0.491801	0.429172	0.0626292	Hypermethylated in Whole_blood	-	-	-	1	150573467
cg02508878	0.0119545	parametric, equal variance	0.638794	0.570971	0.067823	Hypermethylated in Whole_blood	WNT5B;WNT5B	Body;Body	N_Shore	12	1753902
cg26942963	0.00783401	parametric, equal variance	0.321343	0.267874	0.053469	Hypermethylated in Whole_blood	AKAP10	TSS1500	S_Shore	17	19882043
cg03000585	0.0359648	parametric, equal variance	0.804164	0.748906	0.0552578	Hypermethylated in Whole_blood	NEXN	5'UTR	S_Shore	1	78355339
cg26916936	0.0127284	parametric, equal variance	0.365999	0.296221	0.0697782	Hypermethylated in Whole_blood	LOC399959;MIR125B1	Body;TSS200	-	11	121970613
cg19338148	0.0286371	non-parametric	0.132496	0.194189	-0.061693	Hypomethylated in Whole_blood	MT1DP;MT1DP	TSS200;Body	S_Shore	16	56677657
cg16260786	0.0292556	non-parametric	0.962371	0.858706	0.103665	Hypermethylated in Whole_blood	PIK3C2G;PIK3C2G;PIK3C2G	TSS200;TSS200;TSS200	-	12	18414451
cg11190953	0.0234485	parametric, equal variance	0.818106	0.753206	0.0649004	Hypermethylated in Whole_blood	-	-	-	8	6229904
cg01427108	0.0286371	non-parametric	0.600354	0.294319	0.306035	Hypermethylated in Whole_blood	LTF;LTF	Body;Body	-	3	46484379
cg16480941	0.0090573	non-parametric	0.125917	0.0659089	0.0600085	Hypermethylated in Whole_blood	-	-	-	5	10533585
cg19133868	0.00669124	parametric, equal variance	0.44525	0.377331	0.0679189	Hypermethylated in Whole_blood	FRMD4A	Body	-	10	13717022
cg26421128	0.0293846	parametric, equal variance	0.690156	0.746247	-0.0560907	Hypomethylated in Whole_blood	-	-	-	8	71971515
cg22930808	0.0183649	parametric, equal variance	0.455675	0.329049	0.126626	Hypermethylated in Whole_blood	PARP9;PARP9;DTX3L;PARP9;PARP9;PARP9;PARP9	5'UTR;5'UTR;TSS1500;5'UTR;5'UTR;5'UTR;5'UTR	N_Shore	3	122281881
cg20672426	0.0157958	non-parametric	0.958804	0.887052	0.0717522	Hypermethylated in Whole_blood	PCTP;PCTP	Body;Body	-	17	53851054
cg01745510	0.0355387	non-parametric	0.0455662	0.124242	-0.0786759	Hypomethylated in Whole_blood	CDKN1B	TSS200	Island	12	12870119
cg01553295	0.0209855	non-parametric	0.0242031	0.0746063	-0.0504032	Hypomethylated in Whole_blood	CBX1;CBX1	TSS200;TSS1500	S_Shore	17	46178995
cg13502686	0.0275407	non-parametric	0.94336	0.884571	0.0587885	Hypermethylated in Whole_blood	ATXN7L1	Body	-	7	105389254
cg07928128	0.0405397	non-parametric	0.0449741	0.106404	-0.0614302	Hypomethylated in Whole_blood	ERCC6;ERCC6-PGBD3;ERCC6-PGBD3	TSS200;TSS200;5'UTR	Island	10	50747307
cg23376330	0.0112874	parametric, equal variance	0.274196	0.220841	0.053355	Hypermethylated in Whole_blood	GRM1;GRM1;GRM1;GRM1	Body;Body;Body;Body	-	6	146661192
cg16062636	0.0286371	non-parametric	0.945319	0.891351	0.0539683	Hypermethylated in Whole_blood	-	-	-	7	22426332
cg18190847	0.0437876	non-parametric	0.0733831	0.147574	-0.0741907	Hypomethylated in Whole_blood	HRH1;HRH1	5'UTR;TSS1500	N_Shore	3	11195751
cg20608709	0.00658851	parametric, equal variance	0.859128	0.778031	0.081097	Hypermethylated in Whole_blood	ADAM10	3'UTR	-	15	58889273
cg05509609	0.00732041	parametric, non-equal variance	0.443392	0.351178	0.0922145	Hypermethylated in Whole_blood	PF4	TSS200	Island	4	74847829
cg10945079	0.0211191	non-parametric	0.0680377	0.126571	-0.0585338	Hypomethylated in Whole_blood	-	-	Island	2	162283856
cg12992827	0.00958082	parametric, equal variance	0.597499	0.535557	0.0619419	Hypermethylated in Whole_blood	-	-	-	3	101901234
cg21865844	0.00987489	parametric, equal variance	0.756612	0.807147	-0.0505353	Hypomethylated in Whole_blood	-	-	-	11	69661197
cg26968009	0.0356619	non-parametric	0.970639	0.892135	0.0785036	Hypermethylated in Whole_blood	PCOLCE2	Body	-	3	142567193
cg03652176	0.0237762	parametric, equal variance	0.69429	0.634768	0.0595224	Hypermethylated in Whole_blood	FCMR;FCMR;FCMR	Body;Body;Body	S_Shore	1	207085113
cg06689325	0.0072031	parametric, equal variance	0.813037	0.865304	-0.0522666	Hypomethylated in Whole_blood	KCNE1;KCNE1;KCNE1;KCNE1	5'UTR;5'UTR;5'UTR;5'UTR	-	21	35838932
cg17778556	0.0108523	parametric, equal variance	0.6123	0.550047	0.062253	Hypermethylated in Whole_blood	WDFY1	Body	-	2	224773702
cg03185863	0.0310464	non-parametric	0.0199412	0.0884701	-0.0685289	Hypomethylated in Whole_blood	PLDN	1stExon	Island	15	45879658
cg23971487	0.0462163	parametric, equal variance	0.169217	0.116829	0.052388	Hypermethylated in Whole_blood	CYB5D1;NAA38	1stExon;TSS1500	Island	17	7761520
cg11408879	0.0356619	non-parametric	0.959019	0.907067	0.0519527	Hypermethylated in Whole_blood	PIEZO2	Body	-	18	10687872
cg13440073	0.0266006	parametric, equal variance	0.262143	0.19779	0.0643523	Hypermethylated in Whole_blood	-	-	-	16	73577682
cg09292876	0.0108492	non-parametric	0.0639564	0.126234	-0.0622771	Hypomethylated in Whole_blood	-	-	Island	20	39312434
cg23137569	0.0456781	non-parametric	0.0214855	0.0722977	-0.0508121	Hypomethylated in Whole_blood	GMFB	TSS1500	S_Shore	14	54955960
cg09427605	0.0454368	non-parametric	0.984002	0.927895	0.0561072	Hypermethylated in Whole_blood	ZNF827	Body	-	4	146740968
cg26365152	0.0380218	parametric, equal variance	0.844642	0.758813	0.0858296	Hypermethylated in Whole_blood	TBL1XR1	5'UTR	-	3	176893572
cg11454095	0.0286371	non-parametric	0.794286	0.858469	-0.0641825	Hypomethylated in Whole_blood	MYT1L	Body	-	2	1817951
cg26917873	0.0454368	non-parametric	0.0179733	0.0837212	-0.0657479	Hypomethylated in Whole_blood	DHRS3	TSS200	Island	1	12677995
cg04575087	0.0313476	non-parametric	0.0245365	0.0935448	-0.0690083	Hypomethylated in Whole_blood	CKAP5;CKAP5	5'UTR;5'UTR	Island	11	46867195
cg09342060	0.00851917	parametric, equal variance	0.530474	0.477453	0.0530209	Hypermethylated in Whole_blood	HOXA9;HOXA10-HOXA9	3'UTR;Body	N_Shore	7	27202797
cg13048495	0.0257983	parametric, equal variance	0.84316	0.765062	0.0780981	Hypermethylated in Whole_blood	-	-	-	11	115948560
cg24285735	0.0286371	non-parametric	0.196304	0.254791	-0.0584867	Hypomethylated in Whole_blood	-	-	S_Shelf	12	108172969
cg27042842	0.0438272	parametric, equal variance	0.571247	0.634426	-0.0631782	Hypomethylated in Whole_blood	-	-	-	12	32630868
cg11248668	0.0275407	non-parametric	0.0308843	0.0935685	-0.0626843	Hypomethylated in Whole_blood	SLC35C1;SLC35C1;SLC35C1	5'UTR;TSS200;5'UTR	Island	11	45826493
cg09542209	0.0310274	parametric, equal variance	0.852737	0.786054	0.066683	Hypermethylated in Whole_blood	PTPRK;PTPRK;PTPRK;PTPRK;PTPRK;PTPRK	5'UTR;Body;Body;Body;Body;Body	-	6	128785426
cg04611801	0.00123831	parametric, equal variance	0.274843	0.223881	0.0509626	Hypermethylated in Whole_blood	BZRAP1;BZRAP1	Body;Body	Island	17	56402029
cg09809416	0.00879589	parametric, equal variance	0.560505	0.495006	0.0654991	Hypermethylated in Whole_blood	-	-	S_Shelf	1	151970131
cg06018575	0.0355387	non-parametric	0.0356206	0.110367	-0.0747463	Hypomethylated in Whole_blood	REPIN1;REPIN1;REPIN1	5'UTR;5'UTR;5'UTR	Island	7	150066350
cg01011432	0.0210284	non-parametric	0.0318294	0.0819681	-0.0501387	Hypomethylated in Whole_blood	CABLES2	TSS1500	S_Shore	20	60982814
cg12311367	0.0314041	non-parametric	0.9556	0.899262	0.0563384	Hypermethylated in Whole_blood	ADAMTS14;ADAMTS14	Body;Body	S_Shelf	10	72436283
cg25689167	0.0275407	non-parametric	0.956876	0.900692	0.056184	Hypermethylated in Whole_blood	-	-	-	2	8500033
cg17310995	0.038166	non-parametric	0.967474	0.917303	0.0501705	Hypermethylated in Whole_blood	ICE2;ICE2	Body;Body	-	15	60735293
cg19343224	0.0240472	non-parametric	0.0309836	0.0899696	-0.0589859	Hypomethylated in Whole_blood	PTPN1	TSS1500	Island	20	49126618
cg02206980	0.0381322	parametric, equal variance	0.280847	0.225404	0.0554436	Hypermethylated in Whole_blood	SIRT5;SIRT5	TSS1500;TSS1500	N_Shore	6	13574034
cg11947981	0.0401161	non-parametric	0.0189565	0.104963	-0.0860069	Hypomethylated in Whole_blood	ITGA4	Body	Island	2	182322749
cg06222774	0.0173806	parametric, equal variance	0.705631	0.653654	0.0519765	Hypermethylated in Whole_blood	PDE7A	Body	-	8	66743912
cg03431560	0.00769363	parametric, equal variance	0.865477	0.81312	0.0523569	Hypermethylated in Whole_blood	-	-	-	2	67551722
cg11001890	0.0249047	parametric, equal variance	0.675795	0.733855	-0.0580605	Hypomethylated in Whole_blood	-	-	-	5	133184202
cg06426784	0.0312275	parametric, equal variance	0.546302	0.49152	0.0547826	Hypermethylated in Whole_blood	ANKIB1	5'UTR	-	7	91923764
cg05204171	0.00549639	parametric, equal variance	0.908577	0.829889	0.0786886	Hypermethylated in Whole_blood	ARHGAP26;ARHGAP26	Body;Body	-	5	142533989
cg04177549	0.0310464	non-parametric	0.0167764	0.0670071	-0.0502307	Hypomethylated in Whole_blood	N4BP2L2;N4BP2L2;N4BP2L2	5'UTR;5'UTR;5'UTR	-	13	33112633
cg19130626	0.00676556	parametric, equal variance	0.431453	0.355011	0.0764418	Hypermethylated in Whole_blood	LINC01252	Body	-	12	11708829
cg25727520	0.0482096	parametric, equal variance	0.507833	0.583677	-0.0758443	Hypomethylated in Whole_blood	QPCT	Body	-	2	37576821
cg15454054	0.0211191	non-parametric	0.760387	0.823427	-0.06304	Hypomethylated in Whole_blood	-	-	-	12	13387002
cg10493324	0.00835937	parametric, equal variance	0.495149	0.435387	0.0597611	Hypermethylated in Whole_blood	-	-	N_Shelf	11	118974627
cg15834517	0.0313476	non-parametric	0.0380051	0.12002	-0.0820147	Hypomethylated in Whole_blood	COMT;TXNRD2;TXNRD2	TSS200;Body;Body	Island	22	19929114
cg09727148	0.0407132	parametric, equal variance	0.662931	0.715999	-0.0530687	Hypomethylated in Whole_blood	UMODL1;UMODL1	3'UTR;3'UTR	-	21	43560719
cg27515254	0.024639	non-parametric	0.912323	0.8576	0.0547227	Hypermethylated in Whole_blood	HTT-AS	Body	N_Shore	4	3073819
cg21482265	0.0449246	parametric, equal variance	0.767329	0.664248	0.103081	Hypermethylated in Whole_blood	PAX8;PAX8;PAX8;PAX8;PAX8;LOC440839;LOC654433	Body;Body;Body;Body;Body;Body;TSS1500	N_Shore	2	113992762
cg11521274	0.0318577	parametric, equal variance	0.772522	0.691751	0.080771	Hypermethylated in Whole_blood	NEK7	5'UTR	S_Shelf	1	198131619
cg15105785	0.0211191	non-parametric	0.0559456	0.107259	-0.0513134	Hypomethylated in Whole_blood	MDGA1;MDGA1	5'UTR;1stExon	Island	6	37665692
cg15058939	0.0127078	parametric, equal variance	0.569531	0.517751	0.0517804	Hypermethylated in Whole_blood	-	-	-	1	213746518
cg00189136	0.0286371	non-parametric	0.928761	0.875579	0.0531812	Hypermethylated in Whole_blood	STX19;ARL13B;ARL13B;ARL13B;ARL13B;ARL13B	TSS200;Body;Body;Body;Body;Body	-	3	93747545
cg24842086	0.0437876	non-parametric	0.0895766	0.181855	-0.0922782	Hypomethylated in Whole_blood	TBX15	5'UTR	N_Shore	1	119531857
cg17063143	0.0135784	parametric, equal variance	0.774883	0.828158	-0.0532745	Hypomethylated in Whole_blood	TMEM44;TMEM44;TMEM44;TMEM44	Body;Body;Body;Body	-	3	194343015
cg00835279	0.038166	non-parametric	0.33209	0.469882	-0.137791	Hypomethylated in Whole_blood	COLEC11;COLEC11;COLEC11;COLEC11	1stExon;5'UTR;1stExon;5'UTR	Island	2	3642710
cg21264751	0.00125108	parametric, equal variance	0.875829	0.82369	0.0521395	Hypermethylated in Whole_blood	-	-	-	6	90635743
cg08244866	0.0108492	non-parametric	0.136071	0.187745	-0.0516734	Hypomethylated in Whole_blood	NMNAT2	Body	Island	1	183386237
cg11108080	0.0181753	parametric, equal variance	0.574459	0.640737	-0.0662774	Hypomethylated in Whole_blood	SLC1A2;SLC1A2;SLC1A2	Body;5'UTR;5'UTR	-	11	35380439
cg05131533	0.023953	non-parametric	0.0371884	0.109613	-0.0724251	Hypomethylated in Whole_blood	PSD	Body	N_Shore	10	104169209
cg02650728	0.0208999	non-parametric	0.949428	0.846553	0.102875	Hypermethylated in Whole_blood	C4orf10;NOP14	Body;Body	-	4	2942362
cg14314123	0.0350266	non-parametric	0.976119	0.900481	0.0756383	Hypermethylated in Whole_blood	MAN2B1;MAN2B1	Body;Body	S_Shore	19	12769447
cg09993780	0.0437876	non-parametric	0.107831	0.175291	-0.0674598	Hypomethylated in Whole_blood	LY6G5C	TSS1500	N_Shore	6	31648544
cg22325530	0.0273856	non-parametric	0.0336374	0.106448	-0.0728104	Hypomethylated in Whole_blood	HVCN1;HVCN1	TSS1500;5'UTR	Island	12	111127346
cg21355920	0.00170997	parametric, equal variance	0.302951	0.252117	0.0508343	Hypermethylated in Whole_blood	-	-	-	3	177981094
cg01297684	0.0232517	parametric, equal variance	0.638731	0.541502	0.0972294	Hypermethylated in Whole_blood	-	-	-	12	56069634
cg16531578	0.0470855	parametric, equal variance	0.256473	0.194172	0.0623011	Hypermethylated in Whole_blood	TRERF1;TRERF1	5'UTR;5'UTR	-	6	42370098
cg17829017	0.00600533	parametric, equal variance	0.628021	0.68016	-0.052139	Hypomethylated in Whole_blood	ZFATAS;ZFAT;ZFAT;ZFAT	Body;Body;Body;3'UTR	-	8	135612538
cg17642554	0.0237962	non-parametric	0.026088	0.0827894	-0.0567014	Hypomethylated in Whole_blood	ITGAV;ITGAV	TSS1500;TSS1500	Island	2	187454551
cg26327551	0.0210303	parametric, equal variance	0.49281	0.57282	-0.0800103	Hypomethylated in Whole_blood	SH3BP5;SH3BP5	Body;5'UTR	-	3	15358747
cg20022139	0.0401389	parametric, equal variance	0.556842	0.608821	-0.0519784	Hypomethylated in Whole_blood	-	-	-	11	118722722
cg08877321	0.0112924	parametric, equal variance	0.885477	0.830291	0.0551853	Hypermethylated in Whole_blood	ERICH1	Body	-	8	591216
cg11924499	0.0443452	parametric, equal variance	0.227279	0.172603	0.0546756	Hypermethylated in Whole_blood	NELL1;NELL1	Body;Body	-	11	20934569
cg22635791	0.0142697	parametric, equal variance	0.144234	0.0909135	0.05332	Hypermethylated in Whole_blood	-	-	-	5	90628267
cg13407349	0.0088743	parametric, equal variance	0.847855	0.763644	0.0842108	Hypermethylated in Whole_blood	ITPR2	Body	-	12	26789762
cg22430734	0.0207574	non-parametric	0.0338281	0.11878	-0.0849515	Hypomethylated in Whole_blood	DUSP14	TSS200	Island	17	35849794
cg22887609	0.038166	non-parametric	0.824002	0.742404	0.0815986	Hypermethylated in Whole_blood	VSTM4;VSTM4	TSS1500;TSS1500	S_Shore	10	50324176
cg18000029	0.038166	non-parametric	0.272771	0.22191	0.0508617	Hypermethylated in Whole_blood	-	-	Island	6	164051859
cg04507598	0.0487894	non-parametric	0.951296	0.861542	0.089754	Hypermethylated in Whole_blood	-	-	-	12	45990453
cg08231831	0.0369002	parametric, equal variance	0.256271	0.196895	0.0593755	Hypermethylated in Whole_blood	-	-	-	2	113385047
cg16755131	0.026579	parametric, equal variance	0.887754	0.83566	0.0520932	Hypermethylated in Whole_blood	PLEKHA2	Body	-	8	38823907
cg03647327	0.0454368	non-parametric	0.0243317	0.0835562	-0.0592245	Hypomethylated in Whole_blood	TRIM27	1stExon	Island	6	28891109
cg26210451	0.0211191	non-parametric	0.950557	0.895558	0.0549995	Hypermethylated in Whole_blood	-	-	N_Shelf	7	70592898
cg01768082	0.0324579	parametric, equal variance	0.427357	0.372334	0.0550234	Hypermethylated in Whole_blood	-	-	N_Shore	1	946875
cg07355751	0.0272136	non-parametric	0.0195977	0.0920119	-0.0724142	Hypomethylated in Whole_blood	CLK3;CLK3;CLK3	5'UTR;5'UTR;1stExon	Island	15	74907362
cg01746487	0.0103404	parametric, equal variance	0.562463	0.478278	0.0841846	Hypermethylated in Whole_blood	-	-	-	9	30967764
cg18686270	0.00256821	parametric, equal variance	0.866919	0.761715	0.105203	Hypermethylated in Whole_blood	PLSCR1	5'UTR	N_Shelf	3	146258875
cg24889744	0.0331203	non-parametric	0.12417	0.176384	-0.0522135	Hypomethylated in Whole_blood	SPEF1	1stExon	S_Shelf	20	3761916
cg26672917	0.0114246	parametric, equal variance	0.742802	0.795007	-0.052205	Hypomethylated in Whole_blood	-	-	-	9	126703700
cg06552618	0.027489	non-parametric	0.0365394	0.113072	-0.0765329	Hypomethylated in Whole_blood	SMUG1	5'UTR	-	12	54582532
cg10659365	0.00572144	parametric, equal variance	0.621853	0.542615	0.0792383	Hypermethylated in Whole_blood	-	-	-	19	36598147
cg26654807	0.0401161	non-parametric	0.0221607	0.085642	-0.0634813	Hypomethylated in Whole_blood	ZMIZ1	Body	Island	10	81002218
cg14042396	0.0319736	parametric, equal variance	0.372354	0.301838	0.070516	Hypermethylated in Whole_blood	-	-	N_Shore	2	16153454
cg11679014	0.00496249	parametric, equal variance	0.215259	0.153886	0.0613732	Hypermethylated in Whole_blood	TRIOBP	TSS1500	-	22	38092719
cg09143779	0.038166	non-parametric	0.745418	0.810011	-0.0645934	Hypomethylated in Whole_blood	DSE;DSE	5'UTR;5'UTR	-	6	116707933
cg02956301	0.0108492	non-parametric	0.646663	0.696977	-0.0503143	Hypomethylated in Whole_blood	-	-	-	20	52489563
cg14728737	0.038166	non-parametric	0.921758	0.828561	0.0931976	Hypermethylated in Whole_blood	THSD7A	Body	-	7	11662914
cg17413846	0.0353203	parametric, equal variance	0.789247	0.857356	-0.0681089	Hypomethylated in Whole_blood	AQP8	TSS1500	-	16	25227013
cg15495906	0.0237361	parametric, equal variance	0.61314	0.508437	0.104703	Hypermethylated in Whole_blood	HACE1;HACE1;HACE1;HACE1	ExonBnd;ExonBnd;Body;Body	-	6	105232862
cg02233071	0.0437876	non-parametric	0.343361	0.27117	0.0721906	Hypermethylated in Whole_blood	RUNX1;RUNX1	Body;Body	-	21	36181046
cg04266908	0.0075281	non-parametric	0.663677	0.727066	-0.0633895	Hypomethylated in Whole_blood	GAK	Body	N_Shore	4	873633
cg06946838	0.027489	non-parametric	0.0360679	0.0955388	-0.0594709	Hypomethylated in Whole_blood	MDFIC;MDFIC;MDFIC	3'UTR;Body;Body	S_Shore	7	114563609
cg05536782	0.0437876	non-parametric	0.454299	0.558459	-0.10416	Hypomethylated in Whole_blood	COLEC11;COLEC11;COLEC11;COLEC11;COLEC11;COLEC11;COLEC11;COLEC11;COLEC11;COLEC11;COLEC11	Body;Body;Body;Body;Body;Body;Body;Body;Body;Body;Body	-	2	3676611
cg21463380	0.0306487	parametric, equal variance	0.641274	0.697499	-0.056225	Hypomethylated in Whole_blood	SST	TSS1500	S_Shore	3	187389127
cg01955050	0.0432402	parametric, equal variance	0.63766	0.579302	0.0583581	Hypermethylated in Whole_blood	ERAP2;ERAP2	Body;Body	-	5	96217478
cg14386624	0.000348494	parametric, equal variance	0.232907	0.172658	0.0602491	Hypermethylated in Whole_blood	SPIN1	5'UTR	S_Shelf	9	91006749
cg10496627	0.0137451	non-parametric	0.0549862	0.10659	-0.0516034	Hypomethylated in Whole_blood	ITGBL1;ITGBL1;ITGBL1;ITGBL1	Body;Body;Body;Body	-	13	102359193
cg10159215	0.0181917	non-parametric	0.0459242	0.130773	-0.0848486	Hypomethylated in Whole_blood	LPPR5;LPPR5	TSS200;TSS200	Island	1	99470560
cg02329630	0.0142049	parametric, equal variance	0.409801	0.35778	0.0520212	Hypermethylated in Whole_blood	-	-	-	3	13843526
cg18291014	0.0291873	parametric, equal variance	0.726966	0.787891	-0.0609253	Hypomethylated in Whole_blood	-	-	-	7	93658
cg24601559	0.0152886	non-parametric	0.642691	0.584401	0.0582898	Hypermethylated in Whole_blood	-	-	S_Shore	2	43328536
cg07487211	0.0209855	non-parametric	0.0407269	0.101379	-0.0606522	Hypomethylated in Whole_blood	NMT2;NMT2	TSS1500;TSS1500	S_Shore	10	15211657
cg24707889	0.00250178	parametric, equal variance	0.524946	0.600242	-0.0752966	Hypomethylated in Whole_blood	ITGB2;ITGB2	5'UTR;TSS1500	-	21	46341304
cg22362956	0.0364869	parametric, equal variance	0.608663	0.556945	0.0517171	Hypermethylated in Whole_blood	-	-	-	1	120313840
cg02387613	0.0272136	non-parametric	0.0191076	0.0924403	-0.0733327	Hypomethylated in Whole_blood	TOPBP1	5'UTR	Island	3	133380479
cg13409442	0.01296	parametric, equal variance	0.404878	0.467909	-0.063031	Hypomethylated in Whole_blood	STAM;STAM	Body;Body	-	10	17726728
cg01903420	0.0331203	non-parametric	0.162766	0.268183	-0.105417	Hypomethylated in Whole_blood	-	-	-	13	27295928
cg04556868	0.038166	non-parametric	0.0854672	0.156571	-0.0711039	Hypomethylated in Whole_blood	GADL1	TSS200	S_Shore	3	30936316
cg10494770	0.0090573	non-parametric	0.304457	0.24556	0.058897	Hypermethylated in Whole_blood	IGLL1;IGLL1;IGLL1;IGLL1	1stExon;5'UTR;1stExon;5'UTR	-	22	23922454
cg22488164	0.0193464	parametric, equal variance	0.720227	0.795097	-0.0748703	Hypomethylated in Whole_blood	PLBD1	Body	N_Shelf	12	14716910
cg01966636	0.0310464	non-parametric	0.984297	0.927832	0.0564646	Hypermethylated in Whole_blood	UBE2E2;MIR548AC	Body;Body	-	3	23464700
cg25014026	0.0152886	non-parametric	0.617008	0.678478	-0.0614695	Hypomethylated in Whole_blood	KCNB2	Body	-	8	73735989
cg00955808	0.0132031	parametric, equal variance	0.413665	0.496875	-0.0832099	Hypomethylated in Whole_blood	FLJ22536	Body	-	6	21754525
cg09818093	0.023953	non-parametric	0.960794	0.876932	0.0838624	Hypermethylated in Whole_blood	MICAL2;MICAL2;MICAL2;MICAL2;MICAL2;MICAL2;MICAL2	Body;Body;Body;Body;Body;Body;Body	-	11	12189117
cg15572745	0.0400654	parametric, equal variance	0.487642	0.414803	0.0728392	Hypermethylated in Whole_blood	NRXN3	5'UTR	-	14	78870232
cg15551881	0.0284938	parametric, equal variance	0.229771	0.289644	-0.0598725	Hypomethylated in Whole_blood	TRAF1	5'UTR	N_Shelf	9	123688715
cg21840599	0.0209855	non-parametric	0.0321513	0.0855345	-0.0533833	Hypomethylated in Whole_blood	PAK2	5'UTR	S_Shore	3	196467454
cg19905251	0.0237962	non-parametric	0.0257981	0.101211	-0.0754127	Hypomethylated in Whole_blood	SLIT3	TSS1500	S_Shore	5	168728495
cg18002794	0.038166	non-parametric	0.879467	0.784737	0.09473	Hypermethylated in Whole_blood	-	-	N_Shelf	7	54997964
cg05592863	0.0137711	parametric, equal variance	0.670595	0.601356	0.0692397	Hypermethylated in Whole_blood	-	-	-	9	25261450
cg27078562	0.0286371	non-parametric	0.929074	0.864355	0.0647192	Hypermethylated in Whole_blood	ADAM29;ADAM29;ADAM29;ADAM29	TSS1500;TSS1500;TSS1500;TSS1500	-	4	175838768
cg24284700	0.0356619	non-parametric	0.969244	0.917851	0.0513928	Hypermethylated in Whole_blood	CFAP70	TSS1500	S_Shore	10	75119844
cg06978453	0.0402199	parametric, equal variance	0.448505	0.388506	0.0599989	Hypermethylated in Whole_blood	BTBD8	Body	-	1	92583083
cg23118507	0.0463304	parametric, equal variance	0.639774	0.566803	0.0729706	Hypermethylated in Whole_blood	-	-	-	8	77178141
cg13368877	0.0139639	parametric, equal variance	0.79461	0.846302	-0.0516922	Hypomethylated in Whole_blood	PPFIA4;PPFIA4	Body;Body	-	1	203031177
cg16114421	0.0484524	parametric, equal variance	0.379864	0.441025	-0.0611606	Hypomethylated in Whole_blood	-	-	-	6	104231292
cg01887374	0.037007	parametric, equal variance	0.702731	0.63781	0.0649212	Hypermethylated in Whole_blood	HS6ST1	TSS1500	Island	2	129077404
cg02215898	0.0437876	non-parametric	0.119832	0.194767	-0.0749352	Hypomethylated in Whole_blood	-	-	Island	6	24721656
cg20767271	0.0215688	parametric, equal variance	0.812858	0.762174	0.0506844	Hypermethylated in Whole_blood	NUP93;NUP93	TSS1500;Body	-	16	56814893
cg09160211	0.0404727	non-parametric	0.96062	0.882671	0.0779486	Hypermethylated in Whole_blood	-	-	S_Shelf	16	89262970
cg07716408	0.00231733	parametric, equal variance	0.325613	0.2629	0.0627131	Hypermethylated in Whole_blood	-	-	S_Shore	11	68623521
cg25256141	0.024639	non-parametric	0.929976	0.875927	0.0540489	Hypermethylated in Whole_blood	CUX1;CUX1;CUX1	Body;Body;Body	-	7	101503452
cg09971626	0.0116326	parametric, equal variance	0.341737	0.29125	0.0504868	Hypermethylated in Whole_blood	-	-	-	20	3691986
cg09633881	0.0251006	parametric, equal variance	0.228594	0.165662	0.0629321	Hypermethylated in Whole_blood	APTX;APTX	TSS1500;TSS1500	S_Shore	9	33002021
cg08864950	0.0108492	non-parametric	0.0796385	0.144311	-0.0646724	Hypomethylated in Whole_blood	-	-	Island	3	14853039
cg17591816	0.0152886	non-parametric	0.363266	0.308818	0.0544484	Hypermethylated in Whole_blood	DNM3;DNM3	Body;Body	-	1	172239092
cg23509194	0.027456	parametric, equal variance	0.605681	0.545583	0.060098	Hypermethylated in Whole_blood	-	-	-	18	70803217
cg27045295	0.0168174	parametric, equal variance	0.367126	0.431736	-0.0646099	Hypomethylated in Whole_blood	SHPRH;SHPRH	Body;Body	-	6	146225828
cg17476219	0.0125542	parametric, equal variance	0.340945	0.282346	0.0585994	Hypermethylated in Whole_blood	PDE4DIP;PDE4DIP;PDE4DIP;PDE4DIP;PDE4DIP;NBPF20;NBPF9	TSS1500;Body;Body;Body;Body;Body;Body	S_Shore	1	144932986
cg16286887	0.0331203	non-parametric	0.276476	0.329804	-0.0533277	Hypomethylated in Whole_blood	-	-	-	1	60615007
cg10056878	0.0180068	non-parametric	0.880559	0.826806	0.0537533	Hypermethylated in Whole_blood	OR5B2	TSS1500	-	11	58191120
cg07632448	0.000569239	non-parametric	0.882291	0.824273	0.0580181	Hypermethylated in Whole_blood	-	-	-	15	61717754
cg20931108	0.0152886	non-parametric	0.0991824	0.181012	-0.0818291	Hypomethylated in Whole_blood	-	-	-	6	44598285
cg11073733	0.0314041	non-parametric	0.923231	0.832432	0.0907992	Hypermethylated in Whole_blood	SNX29	Body	-	16	12236762
cg21881287	0.0106535	parametric, equal variance	0.750512	0.801023	-0.050511	Hypomethylated in Whole_blood	C5orf56	Body	-	5	131766579
cg20707527	0.0490804	parametric, equal variance	0.578688	0.338538	0.24015	Hypermethylated in Whole_blood	-	-	S_Shore	8	105343122
cg15721134	0.028323	parametric, equal variance	0.334591	0.283939	0.0506522	Hypermethylated in Whole_blood	-	-	-	10	133806677
cg01780773	0.0404727	non-parametric	0.945443	0.86285	0.0825937	Hypermethylated in Whole_blood	SHANK2;SHANK2;SHANK2	Body;Body;Body	-	11	70428644
cg00511081	0.0401161	non-parametric	0.0211251	0.092261	-0.0711359	Hypomethylated in Whole_blood	CPLX4	Body	Island	18	56976093
cg18871181	0.00127166	parametric, equal variance	0.703638	0.648374	0.0552639	Hypermethylated in Whole_blood	LOC101060498;LOC101060498	Body;Body	-	4	40327317
cg06113917	0.0438236	parametric, equal variance	0.650176	0.715057	-0.0648808	Hypomethylated in Whole_blood	-	-	-	4	66809014
cg23365719	0.0317761	parametric, equal variance	0.689745	0.74035	-0.0506049	Hypomethylated in Whole_blood	-	-	-	7	131309443
cg26611815	0.0427998	parametric, equal variance	0.542596	0.614	-0.0714033	Hypomethylated in Whole_blood	GNG2;GNG2;GNG2	5'UTR;5'UTR;5'UTR	-	14	52329157
cg26197063	0.0431712	parametric, equal variance	0.802973	0.859362	-0.0563895	Hypomethylated in Whole_blood	TP73;TP73;TP73;TP73;TP73;TP73	5'UTR;5'UTR;5'UTR;5'UTR;5'UTR;5'UTR	-	1	3586710
cg13591701	0.024639	non-parametric	0.0441751	0.0995052	-0.0553301	Hypomethylated in Whole_blood	FAM20A;FAM20A	5'UTR;1stExon	Island	17	66597007
cg08314123	0.0441573	parametric, equal variance	0.637672	0.725162	-0.0874899	Hypomethylated in Whole_blood	-	-	-	9	84154299
cg02673352	0.0288156	parametric, equal variance	0.663477	0.589224	0.0742534	Hypermethylated in Whole_blood	-	-	-	2	188128734
cg03084949	0.0272136	non-parametric	0.0241841	0.147773	-0.123589	Hypomethylated in Whole_blood	TMEM134;TMEM134;TMEM134	Body;Body;Body	Island	11	67232511
cg17935708	0.032844	parametric, equal variance	0.832303	0.772371	0.0599325	Hypermethylated in Whole_blood	-	-	N_Shore	13	24120094
cg10581625	0.0168506	parametric, equal variance	0.71181	0.762825	-0.0510144	Hypomethylated in Whole_blood	LAMC2;LAMC2	Body;Body	-	1	183208626
cg09093993	0.0240944	non-parametric	0.941264	0.867595	0.0736687	Hypermethylated in Whole_blood	PLEKHF2	TSS1500	N_Shore	8	96145240
cg26414654	0.00103084	parametric, equal variance	0.259133	0.201566	0.0575669	Hypermethylated in Whole_blood	-	-	N_Shore	17	43098359
cg17909464	0.0152886	non-parametric	0.103169	0.158625	-0.055456	Hypomethylated in Whole_blood	MTMR7	TSS200	S_Shore	8	17271215
cg18519762	0.0286371	non-parametric	0.640002	0.725403	-0.0854015	Hypomethylated in Whole_blood	AQP8	TSS1500	-	16	25226976
cg11383474	0.012003	parametric, equal variance	0.47778	0.419012	0.0587689	Hypermethylated in Whole_blood	-	-	S_Shelf	8	43136445
cg11902329	0.0494562	parametric, equal variance	0.667559	0.616358	0.0512009	Hypermethylated in Whole_blood	-	-	-	2	228253636
cg18177353	0.038166	non-parametric	0.931468	0.877279	0.054189	Hypermethylated in Whole_blood	PNLIPRP3	Body	-	10	118194502
cg03878190	0.0318821	parametric, equal variance	0.249375	0.190042	0.0593331	Hypermethylated in Whole_blood	FAM134A	3'UTR	S_Shelf	2	220047358
cg03920442	0.0437876	non-parametric	0.068426	0.12669	-0.0582644	Hypomethylated in Whole_blood	-	-	-	20	25848969
cg14640466	0.0216905	parametric, equal variance	0.543471	0.600917	-0.057446	Hypomethylated in Whole_blood	-	-	-	8	135056370
cg04621893	0.0211191	non-parametric	0.123341	0.184648	-0.0613068	Hypomethylated in Whole_blood	-	-	Island	10	22624687
cg07370261	0.0401161	non-parametric	0.0189692	0.0758868	-0.0569176	Hypomethylated in Whole_blood	LMBR1L	Body	Island	12	49504051
cg25151926	0.0249899	parametric, equal variance	0.633603	0.697106	-0.0635032	Hypomethylated in Whole_blood	-	-	-	5	37915406
cg27456769	0.00187614	parametric, equal variance	0.845017	0.755166	0.0898504	Hypermethylated in Whole_blood	PARP11	Body	N_Shelf	12	3979720
cg26717590	0.0217134	parametric, equal variance	0.753959	0.694213	0.0597464	Hypermethylated in Whole_blood	COL22A1	5'UTR	-	8	139925559
cg18651546	0.00455799	parametric, equal variance	0.384956	0.32809	0.0568659	Hypermethylated in Whole_blood	IRF8	5'UTR	S_Shore	16	85933886
cg02507889	0.0152886	non-parametric	0.889595	0.829701	0.0598934	Hypermethylated in Whole_blood	SALL3	Body	Island	18	76754902
cg18040826	0.0368389	parametric, equal variance	0.854742	0.800809	0.0539329	Hypermethylated in Whole_blood	LEKR1	TSS1500	N_Shore	3	156543194
cg26758209	0.00422659	parametric, equal variance	0.90921	0.857838	0.0513715	Hypermethylated in Whole_blood	NRXN1;NRXN1	Body;Body	-	2	50993812
cg22144284	0.0450931	parametric, equal variance	0.798358	0.738211	0.0601475	Hypermethylated in Whole_blood	-	-	-	5	168781424
cg23166955	0.0456781	non-parametric	0.0425404	0.132838	-0.0902976	Hypomethylated in Whole_blood	ALDOA;ALDOA;ALDOA;ALDOA;ALDOA	5'UTR;5'UTR;5'UTR;1stExon;5'UTR	Island	16	30077191
cg08036798	0.0357265	parametric, equal variance	0.261809	0.2048	0.0570097	Hypermethylated in Whole_blood	MYO7A;MYO7A;MYO7A	TSS200;TSS200;TSS200	-	11	76839191
cg00874581	0.0152886	non-parametric	0.122848	0.187319	-0.0644713	Hypomethylated in Whole_blood	CDC25A;CDC25A	TSS1500;TSS1500	S_Shore	3	48230338
cg16506776	0.0313476	non-parametric	0.974844	0.915418	0.0594259	Hypermethylated in Whole_blood	AP1AR;AP1AR	Body;Body	-	4	113163997
cg18273457	0.0334674	parametric, equal variance	0.743816	0.680048	0.0637683	Hypermethylated in Whole_blood	LMO7DN	TSS200	-	13	76445152
cg18744828	0.0129072	non-parametric	0.391854	0.340478	0.0513763	Hypermethylated in Whole_blood	-	-	-	20	52487065
cg02771142	0.0180068	non-parametric	0.184518	0.235828	-0.0513104	Hypomethylated in Whole_blood	PAX6;PAX6;PAX6	Body;Body;Body	N_Shore	11	31819678
cg02180305	0.00500428	parametric, equal variance	0.635274	0.689271	-0.0539972	Hypomethylated in Whole_blood	TCF20;TCF20	Body;Body	-	22	42598618
cg23552876	0.0104123	parametric, equal variance	0.763213	0.81803	-0.0548168	Hypomethylated in Whole_blood	SARM1;VTN	TSS1500;TSS1500	N_Shore	17	26697752
cg16024836	0.038166	non-parametric	0.0884431	0.153345	-0.0649017	Hypomethylated in Whole_blood	-	-	Island	17	58216988
cg10426105	0.0294072	parametric, equal variance	0.700578	0.775463	-0.0748845	Hypomethylated in Whole_blood	SEPT9;SEPT9;SEPT9;SEPT9;SEPT9;SEPT9;SEPT9	TSS1500;Body;Body;Body;Body;Body;Body	S_Shore	17	75400173
cg13575216	0.00926812	parametric, equal variance	0.731157	0.660868	0.0702894	Hypermethylated in Whole_blood	MX1;MX1;MX1;MX1	Body;Body;Body;Body	-	21	42815207
cg14365607	0.00396062	parametric, equal variance	0.844027	0.744939	0.0990873	Hypermethylated in Whole_blood	-	-	-	16	87032631
cg00133624	0.00591657	parametric, equal variance	0.280747	0.223787	0.0569601	Hypermethylated in Whole_blood	EFCAB4B;EFCAB4B	Body;Body	-	12	3756130
cg09933454	0.0185983	parametric, equal variance	0.370119	0.434522	-0.0644036	Hypomethylated in Whole_blood	-	-	-	12	3158750
cg24286021	0.00453697	parametric, equal variance	0.860232	0.804922	0.0553105	Hypermethylated in Whole_blood	GPC5	Body	-	13	92549166
cg20813518	0.000959044	parametric, equal variance	0.374275	0.304939	0.0693361	Hypermethylated in Whole_blood	-	-	-	1	81929622
cg00350158	0.0114893	parametric, non-equal variance	0.581535	0.529994	0.0515404	Hypermethylated in Whole_blood	-	-	-	11	40713713
cg05341815	0.0256892	parametric, equal variance	0.263108	0.211145	0.0519631	Hypermethylated in Whole_blood	-	-	Island	17	47979730
cg16404506	0.030865	parametric, equal variance	0.322731	0.266294	0.0564366	Hypermethylated in Whole_blood	-	-	-	20	59426888
cg03594868	0.0297495	parametric, equal variance	0.645271	0.708296	-0.0630249	Hypomethylated in Whole_blood	MAST3	Body	Island	19	18234829
cg13890428	0.00204682	parametric, equal variance	0.286954	0.236097	0.0508571	Hypermethylated in Whole_blood	-	-	N_Shelf	8	142316216
cg08390994	0.0286371	non-parametric	0.267345	0.203962	0.0633833	Hypermethylated in Whole_blood	APOL3;APOL3	TSS1500;TSS1500	-	22	36563027
cg07713331	0.0470304	parametric, equal variance	0.741888	0.796015	-0.0541269	Hypomethylated in Whole_blood	FOXK1	Body	N_Shore	7	4757669
cg03562366	0.0325483	parametric, equal variance	0.707312	0.762413	-0.0551015	Hypomethylated in Whole_blood	-	-	-	6	7431912
cg16644494	0.0288049	parametric, equal variance	0.754511	0.684857	0.0696539	Hypermethylated in Whole_blood	ODF3B	TSS1500	S_Shore	22	50971601
cg26462892	0.00621387	parametric, equal variance	0.608823	0.549927	0.0588954	Hypermethylated in Whole_blood	AKAP13;AKAP13	Body;Body	-	15	86039647
cg07723459	0.0208999	non-parametric	0.033119	0.107691	-0.0745725	Hypomethylated in Whole_blood	-	-	Island	8	144853338
cg05144285	0.0362254	parametric, equal variance	0.247663	0.197243	0.0504206	Hypermethylated in Whole_blood	VIPR2	Body	N_Shore	7	158935647
cg21520763	0.0304111	parametric, equal variance	0.689576	0.750356	-0.0607801	Hypomethylated in Whole_blood	-	-	-	7	73396535
cg04991337	0.0182692	non-parametric	0.0335055	0.0930788	-0.0595734	Hypomethylated in Whole_blood	MCCC1	1stExon	Island	3	182817223
cg07993845	0.00696064	parametric, equal variance	0.511467	0.460943	0.0505236	Hypermethylated in Whole_blood	-	-	-	8	90265771
cg10819951	0.0209855	non-parametric	0.975459	0.925244	0.0502145	Hypermethylated in Whole_blood	-	-	-	2	45007395
cg15832386	0.0211191	non-parametric	0.821257	0.763751	0.0575066	Hypermethylated in Whole_blood	-	-	N_Shore	4	3741473
cg04409319	0.000303145	non-parametric	0.88619	0.945186	-0.0589957	Hypomethylated in Whole_blood	LY9	Body	S_Shelf	1	160774690
cg01355089	0.0214668	parametric, equal variance	0.48658	0.551137	-0.0645573	Hypomethylated in Whole_blood	-	-	-	1	93495018
cg06080068	0.0273271	parametric, equal variance	0.726723	0.798291	-0.0715685	Hypomethylated in Whole_blood	PEX14	Body	-	1	10567799
cg25614119	0.00130689	non-parametric	0.846529	0.732985	0.113544	Hypermethylated in Whole_blood	FHL5;FHL5	Body;Body	-	6	97061750
cg06746492	0.0386951	parametric, equal variance	0.860122	0.796947	0.0631748	Hypermethylated in Whole_blood	SCN7A	TSS1500	-	2	167344555
cg05005217	0.0210069	parametric, equal variance	0.656736	0.605335	0.0514015	Hypermethylated in Whole_blood	CDCA2	5'UTR	S_Shore	8	25317638
cg18088288	0.00142139	parametric, equal variance	0.387526	0.334679	0.0528473	Hypermethylated in Whole_blood	TMEM55A	Body	-	8	92044324
cg02538829	0.00946085	parametric, equal variance	0.408062	0.351927	0.0561356	Hypermethylated in Whole_blood	-	-	-	17	21226533
cg01021234	0.0379978	parametric, equal variance	0.800779	0.739953	0.0608264	Hypermethylated in Whole_blood	ANK3;ANK3;ANK3	Body;Body;Body	-	10	62060351
cg07563400	0.000409848	parametric, equal variance	0.286521	0.226137	0.060384	Hypermethylated in Whole_blood	ADORA2B	Body	S_Shore	17	15849556
cg11417212	0.0375894	parametric, equal variance	0.743655	0.686334	0.0573212	Hypermethylated in Whole_blood	-	-	-	14	20614403
cg21985862	0.0286371	non-parametric	0.943571	0.872322	0.0712487	Hypermethylated in Whole_blood	-	-	-	6	169559628
cg01274122	0.0275953	parametric, equal variance	0.548725	0.498082	0.0506427	Hypermethylated in Whole_blood	MFHAS1	1stExon	Island	8	8749938
cg09347752	0.0461781	parametric, equal variance	0.637177	0.69474	-0.0575626	Hypomethylated in Whole_blood	-	-	-	16	74204032
cg22940070	0.0211015	parametric, equal variance	0.71545	0.616632	0.0988173	Hypermethylated in Whole_blood	NEFM	TSS1500	N_Shore	8	24769895
cg15864256	0.0356199	parametric, equal variance	0.686256	0.62777	0.058487	Hypermethylated in Whole_blood	-	-	-	12	91755828
cg00153662	0.0240472	non-parametric	0.0450864	0.10803	-0.0629435	Hypomethylated in Whole_blood	E2F3;E2F3	5'UTR;1stExon	Island	6	20402356
cg27628201	0.0433549	parametric, equal variance	0.339103	0.251356	0.0877467	Hypermethylated in Whole_blood	-	-	-	12	11352684
cg16865793	0.0107518	parametric, equal variance	0.503293	0.568718	-0.0654252	Hypomethylated in Whole_blood	-	-	-	1	91590888
cg21947916	0.0204957	parametric, equal variance	0.868485	0.796818	0.0716675	Hypermethylated in Whole_blood	CRISP1;CRISP1;CRISP1	5'UTR;5'UTR;5'UTR	-	6	49825816
cg00049220	0.0362951	parametric, equal variance	0.9105	0.833376	0.0771237	Hypermethylated in Whole_blood	-	-	-	19	51289959
cg23959758	0.00717379	parametric, equal variance	0.780375	0.728342	0.0520325	Hypermethylated in Whole_blood	-	-	-	3	110294778
cg00490406	0.0286886	parametric, equal variance	0.343466	0.278099	0.0653669	Hypermethylated in Whole_blood	AIM2	TSS200	-	1	159046773
cg14814637	0.0108128	parametric, equal variance	0.223832	0.170423	0.0534094	Hypermethylated in Whole_blood	SPATA13	Body	-	13	24626904
cg00832457	0.000862052	parametric, equal variance	0.530237	0.47992	0.0503164	Hypermethylated in Whole_blood	BICD1;BICD1	Body;Body	-	12	32287236
cg09288920	0.0337142	parametric, equal variance	0.760486	0.811269	-0.0507833	Hypomethylated in Whole_blood	KCNH8	Body	-	3	19431355
cg06209576	0.0238746	parametric, equal variance	0.507005	0.56243	-0.055425	Hypomethylated in Whole_blood	-	-	-	1	198734078
cg07398791	0.00392782	parametric, equal variance	0.359962	0.309665	0.0502975	Hypermethylated in Whole_blood	TNFAIP8	Body	-	5	118676053
cg02512888	0.0255542	parametric, equal variance	0.736695	0.630072	0.106623	Hypermethylated in Whole_blood	CAMK1D;CAMK1D	Body;Body	-	10	12457744
cg12830733	0.038166	non-parametric	0.862601	0.791696	0.070905	Hypermethylated in Whole_blood	MARCH1	Body	-	4	164751499
cg03839789	0.0485636	non-parametric	0.02308	0.108524	-0.085444	Hypomethylated in Whole_blood	ZNF570;ZNF569	TSS1500;5'UTR	N_Shore	19	37957695
cg23121587	0.0310464	non-parametric	0.0207917	0.0920547	-0.071263	Hypomethylated in Whole_blood	TMX4	TSS1500	S_Shore	20	8000706
cg12204957	0.0312345	non-parametric	0.965905	0.883173	0.0827322	Hypermethylated in Whole_blood	IRAK2	Body	-	3	10234210
cg05354971	0.0321857	parametric, equal variance	0.458493	0.385198	0.0732948	Hypermethylated in Whole_blood	-	-	Island	2	91936984
cg13431998	0.00839869	parametric, equal variance	0.307983	0.256315	0.0516675	Hypermethylated in Whole_blood	RCHY1;RCHY1;RCHY1;RCHY1;RCHY1;RCHY1;RCHY1;RCHY1;RCHY1;RCHY1;RCHY1	5'UTR;Body;Body;Body;Body;Body;Body;Body;Body;Body;Body	-	4	76419913
cg07147520	0.0436985	parametric, equal variance	0.768623	0.716267	0.0523562	Hypermethylated in Whole_blood	KCNU1	Body	-	8	36739114
cg06552989	0.0286371	non-parametric	0.328557	0.39697	-0.0684132	Hypomethylated in Whole_blood	CCDC33;CCDC33;CCDC33	TSS1500;TSS1500;Body	-	15	74610194
cg12338140	0.0075281	non-parametric	0.881118	0.964597	-0.0834788	Hypomethylated in Whole_blood	PLXNA1	3'UTR	S_Shelf	3	126755336
cg16132983	0.0211191	non-parametric	0.162778	0.230206	-0.0674281	Hypomethylated in Whole_blood	BCAR1;BCAR1;BCAR1;BCAR1;BCAR1	Body;TSS1500;TSS1500;TSS1500;TSS200	S_Shore	16	75300902
cg04854107	0.0353336	non-parametric	0.0264066	0.111064	-0.0846577	Hypomethylated in Whole_blood	SPRED1	TSS1500	Island	15	38544003
cg00870713	0.0401161	non-parametric	0.0180916	0.0844133	-0.0663217	Hypomethylated in Whole_blood	EDEM3	Body	N_Shore	1	184722906
cg08001559	0.0439412	parametric, equal variance	0.352758	0.411927	-0.0591692	Hypomethylated in Whole_blood	GNG2	TSS200	-	14	52326905
cg04516052	0.0220277	parametric, equal variance	0.896563	0.846393	0.0501697	Hypermethylated in Whole_blood	POLH	Body	S_Shelf	6	43552528
cg24746074	0.0136431	parametric, equal variance	0.701725	0.76412	-0.0623954	Hypomethylated in Whole_blood	ADARB2	Body	S_Shore	10	1286380
cg26277754	0.0248937	parametric, equal variance	0.259374	0.208699	0.0506747	Hypermethylated in Whole_blood	-	-	-	5	50673033
cg15411403	0.0196573	parametric, equal variance	0.283773	0.233096	0.0506771	Hypermethylated in Whole_blood	NR2F1;MIR548AO	Body;TSS1500	N_Shore	5	92922043
cg06956272	0.0161084	parametric, equal variance	0.615944	0.66603	-0.0500859	Hypomethylated in Whole_blood	-	-	-	4	40285820
cg09805196	0.0437876	non-parametric	0.680992	0.627216	0.0537762	Hypermethylated in Whole_blood	-	-	-	10	91053513
cg11937821	0.0147123	parametric, equal variance	0.663724	0.728755	-0.0650314	Hypomethylated in Whole_blood	-	-	-	2	106818345
cg08627397	0.00749242	parametric, equal variance	0.289421	0.211226	0.0781952	Hypermethylated in Whole_blood	MC1R	TSS1500	N_Shore	16	89984028
cg26269677	0.0127042	parametric, equal variance	0.468293	0.401955	0.0663376	Hypermethylated in Whole_blood	CRHBP	Body	S_Shore	5	76251688
cg12325285	0.0273856	non-parametric	0.0263725	0.0818251	-0.0554526	Hypomethylated in Whole_blood	IER3	TSS200	S_Shore	6	30712499
cg08832695	0.0467845	parametric, equal variance	0.637719	0.574485	0.0632339	Hypermethylated in Whole_blood	LOC404266;LOC404266;LOC404266;LOC404266;HOXB6;LOC404266	Body;Body;Body;Body;5'UTR;Body	S_Shore	17	46676375
cg17705814	0.0284598	parametric, equal variance	0.573281	0.512644	0.0606373	Hypermethylated in Whole_blood	BLCAP;BLCAP;BLCAP;BLCAP;BLCAP;NNAT;NNAT	5'UTR;5'UTR;5'UTR;5'UTR;5'UTR;Body;Body	Island	20	36150135
cg11287219	0.0357235	non-parametric	0.928748	0.858545	0.0702028	Hypermethylated in Whole_blood	GAL3ST3	5'UTR	N_Shelf	11	65813790
cg06478219	0.00813026	parametric, equal variance	0.850848	0.785519	0.0653293	Hypermethylated in Whole_blood	ROBO1	5'UTR	-	3	79654020
cg23192403	0.0423299	parametric, equal variance	0.238184	0.288223	-0.0500393	Hypomethylated in Whole_blood	DTNB;DTNB;DTNB;DTNB;DTNB	Body;Body;Body;Body;Body	-	2	25781496
cg07003334	0.0317431	parametric, equal variance	0.809502	0.742738	0.066764	Hypermethylated in Whole_blood	TTC37	Body	-	5	94852565
cg19142181	0.0286371	non-parametric	0.444821	0.561303	-0.116482	Hypomethylated in Whole_blood	SLC17A9	Body	Island	20	61591066
cg18157503	0.000101048	non-parametric	0.676163	0.731027	-0.0548633	Hypomethylated in Whole_blood	PLA2G2F	Body	-	1	20474812
cg12534855	0.0420518	parametric, equal variance	0.53499	0.608432	-0.0734419	Hypomethylated in Whole_blood	ITPR1;ITPR1;ITPR1	Body;Body;Body	-	3	4735740
cg17943391	0.038166	non-parametric	0.408549	0.464483	-0.0559337	Hypomethylated in Whole_blood	DIRAS3	5'UTR	N_Shore	1	68515872
cg04814139	0.0456781	non-parametric	0.981962	0.928133	0.053829	Hypermethylated in Whole_blood	LINC00908	Body	-	18	74260416
cg15054429	0.0108492	non-parametric	0.90795	0.836049	0.0719007	Hypermethylated in Whole_blood	SKAP1;SKAP1	Body;Body	-	17	46322297
cg16854065	0.00414635	non-parametric	0.22444	0.14821	0.0762292	Hypermethylated in Whole_blood	USP22	Body	N_Shore	17	20944118
cg15883761	0.0310464	non-parametric	0.0256704	0.097076	-0.0714056	Hypomethylated in Whole_blood	MUS81	TSS200	Island	11	65627811
cg02565993	0.0370131	parametric, equal variance	0.256086	0.205589	0.0504971	Hypermethylated in Whole_blood	FIBIN	TSS200	-	11	27015592
cg05399115	0.024639	non-parametric	0.0700101	0.137517	-0.067507	Hypomethylated in Whole_blood	LRRC2;LRRC2;LRRC2	1stExon;5'UTR;5'UTR	Island	3	46607760
cg00529742	0.0286371	non-parametric	0.864435	0.788623	0.0758116	Hypermethylated in Whole_blood	-	-	-	1	209607166
cg26405596	0.0206345	parametric, equal variance	0.536619	0.468874	0.0677452	Hypermethylated in Whole_blood	-	-	-	17	52001974
cg07573285	0.00912548	parametric, equal variance	0.626869	0.683111	-0.0562413	Hypomethylated in Whole_blood	-	-	-	6	1250977
cg19918980	0.0436374	parametric, equal variance	0.891607	0.835936	0.0556714	Hypermethylated in Whole_blood	CHCHD7;CHCHD7;CHCHD7;CHCHD7;CHCHD7;CHCHD7	5'UTR;5'UTR;Body;Body;Body;Body	S_Shore	8	57126909
cg17114584	0.0360264	parametric, equal variance	0.489241	0.373946	0.115296	Hypermethylated in Whole_blood	IRF7;IRF7;IRF7	Body;Body;Body	N_Shore	11	613792
cg01954686	0.0355868	parametric, equal variance	0.555454	0.610931	-0.0554771	Hypomethylated in Whole_blood	ASB10;ASB10;ASB10	TSS1500;TSS1500;TSS1500	-	7	150885654
cg08965143	0.00213549	non-parametric	0.29922	0.24256	0.0566598	Hypermethylated in Whole_blood	TP53I3;TP53I3	TSS1500;TSS1500	S_Shore	2	24308246
cg13719295	0.00757502	non-parametric	0.872528	0.749756	0.122772	Hypermethylated in Whole_blood	-	-	-	9	137407922
cg14899504	0.0437876	non-parametric	0.310559	0.368184	-0.0576252	Hypomethylated in Whole_blood	LINC01269	TSS1500	-	14	71164558
cg14295119	0.0240944	non-parametric	0.965073	0.910566	0.0545068	Hypermethylated in Whole_blood	-	-	-	2	159805910
cg19323832	0.0244514	parametric, equal variance	0.866455	0.778534	0.0879209	Hypermethylated in Whole_blood	OR5V1;OR5V1	1stExon;5'UTR	-	6	29323978
cg12250498	0.00291922	parametric, equal variance	0.632018	0.684141	-0.0521233	Hypomethylated in Whole_blood	ITK	Body	-	5	156616356
cg12016828	0.0240414	parametric, equal variance	0.607661	0.67998	-0.0723196	Hypomethylated in Whole_blood	FTO	Body	-	16	54032044
cg16372351	0.0455192	parametric, equal variance	0.764065	0.814286	-0.0502201	Hypomethylated in Whole_blood	-	-	-	18	53901023
cg03353849	0.0246013	parametric, equal variance	0.826984	0.881016	-0.0540321	Hypomethylated in Whole_blood	HUNK	Body	-	21	33273208
cg23271269	0.0137451	non-parametric	0.0454714	0.110752	-0.0652809	Hypomethylated in Whole_blood	TTC39A	TSS200	S_Shore	1	51810823
cg17418330	0.0405674	parametric, equal variance	0.744855	0.693656	0.0511989	Hypermethylated in Whole_blood	-	-	-	14	28458920
cg25564144	0.0250739	parametric, equal variance	0.89904	0.842609	0.0564304	Hypermethylated in Whole_blood	RBM9;RBM9;RBM9;RBM9;RBM9;RBM9	3'UTR;3'UTR;3'UTR;3'UTR;3'UTR;3'UTR	-	22	36135459
cg22137815	0.0179855	parametric, equal variance	0.553916	0.616896	-0.0629803	Hypomethylated in Whole_blood	SDC2	Body	-	8	97585510
cg15658306	0.00147932	parametric, equal variance	0.216589	0.153658	0.0629307	Hypermethylated in Whole_blood	TREML2	TSS200	-	6	41168972
cg12065524	0.0152886	non-parametric	0.0884901	0.142055	-0.0535646	Hypomethylated in Whole_blood	RAB11FIP4	TSS1500	Island	17	29718231
cg12919976	0.0355387	non-parametric	0.026243	0.0975033	-0.0712603	Hypomethylated in Whole_blood	-	-	Island	14	71288541
cg16808301	0.0180068	non-parametric	0.0727502	0.149505	-0.0767545	Hypomethylated in Whole_blood	RBM38;RBM38;RBM38	Body;Body;Body	S_Shore	20	55968146
cg20970245	0.00366049	parametric, equal variance	0.456823	0.394935	0.0618879	Hypermethylated in Whole_blood	LONRF1	TSS1500	S_Shore	8	12613840
cg07245057	0.038166	non-parametric	0.388853	0.336086	0.0527672	Hypermethylated in Whole_blood	-	-	-	10	11682351
cg25338531	0.00525864	parametric, equal variance	0.799828	0.740304	0.0595245	Hypermethylated in Whole_blood	LOC100302652;ASB3;ASB3;CHAC2	Body;5'UTR;5'UTR;Body	S_Shelf	2	53997445
cg26441372	0.00126884	parametric, non-equal variance	0.164588	0.0990127	0.0655749	Hypermethylated in Whole_blood	LTBP4;LTBP4;LTBP4	Body;Body;Body	S_Shore	19	41120906
cg16301728	0.0310152	parametric, equal variance	0.712886	0.772245	-0.0593587	Hypomethylated in Whole_blood	-	-	S_Shelf	2	187717549
cg07928808	0.0183081	non-parametric	0.960133	0.904661	0.0554729	Hypermethylated in Whole_blood	ZNF542;ZNF542;ZNF542;ZNF542	Body;Body;Body;Body	S_Shelf	19	56882355
cg02219159	0.0157075	parametric, equal variance	0.626336	0.679088	-0.0527524	Hypomethylated in Whole_blood	TUSC5	TSS1500	-	17	1182702
cg27658129	0.0314041	non-parametric	0.956133	0.905986	0.0501476	Hypermethylated in Whole_blood	DHX57	Body	-	2	39088330
cg05189103	0.0121535	parametric, equal variance	0.356906	0.48876	-0.131854	Hypomethylated in Whole_blood	PAX8;PAX8;PAX8;PAX8	Body;Body;Body;Body	N_Shelf	2	114030936
cg06576240	0.0437876	non-parametric	0.804364	0.748153	0.0562116	Hypermethylated in Whole_blood	DCAF10;DCAF10	Body;Body	-	9	37819090
cg16896911	0.0104968	parametric, equal variance	0.516174	0.56837	-0.0521955	Hypomethylated in Whole_blood	PEPD;PEPD;PEPD	Body;Body;Body	S_Shelf	19	33895690
cg08059631	0.0139332	parametric, equal variance	0.487887	0.421067	0.0668203	Hypermethylated in Whole_blood	MCPH1;MCPH1;MCPH1	Body;Body;Body	-	8	6274876
cg09508450	0.0180068	non-parametric	0.208433	0.267095	-0.0586621	Hypomethylated in Whole_blood	-	-	-	11	76389551
cg11842474	0.015314	parametric, equal variance	0.857225	0.79342	0.0638049	Hypermethylated in Whole_blood	SLC30A7;SLC30A7	Body;Body	-	1	101421187
cg10722410	0.0232419	parametric, equal variance	0.555423	0.504449	0.0509749	Hypermethylated in Whole_blood	-	-	-	1	13831907
cg02601448	0.0404727	non-parametric	0.0619441	0.155203	-0.0932593	Hypomethylated in Whole_blood	-	-	Island	7	1443617
cg03939006	0.0292556	non-parametric	0.980364	0.915227	0.0651373	Hypermethylated in Whole_blood	PTK2;PTK2;PTK2	Body;Body;Body	-	8	141742824
cg26631329	0.024639	non-parametric	0.0528578	0.118043	-0.0651855	Hypomethylated in Whole_blood	GATAD2A	TSS200	Island	19	19496517
cg26562921	0.00098335	parametric, equal variance	0.29819	0.233144	0.0650457	Hypermethylated in Whole_blood	USP10	Body	-	16	84760429
cg20124394	0.0337123	parametric, equal variance	0.596252	0.64841	-0.0521578	Hypomethylated in Whole_blood	SMAP1;SMAP1;SMAP1	TSS1500;TSS1500;TSS1500	N_Shore	6	71376554
cg23434654	0.0181917	non-parametric	0.0294873	0.0995715	-0.0700842	Hypomethylated in Whole_blood	SNCAIP	5'UTR	Island	5	121648409
cg00632306	0.0180068	non-parametric	0.080345	0.15678	-0.0764353	Hypomethylated in Whole_blood	HOXB5;HOXB-AS3;HOXB-AS3;HOXB-AS3;HOXB-AS3;HOXB-AS3;HOXB-AS3	TSS1500;Body;Body;Body;Body;Body;Body	S_Shore	17	46671500
cg08873353	0.0237962	non-parametric	0.0385661	0.159764	-0.121198	Hypomethylated in Whole_blood	FEN1;C11orf10;MIR611	5'UTR;TSS1500;TSS1500	Island	11	61560534
cg26686009	0.0136937	parametric, equal variance	0.556431	0.505663	0.0507684	Hypermethylated in Whole_blood	C10orf25;ZNF22	3'UTR;TSS1500	N_Shore	10	45495739
cg09166450	0.00796085	parametric, equal variance	0.804643	0.738342	0.0663007	Hypermethylated in Whole_blood	FBXW8;FBXW8	Body;Body	-	12	117438207
cg15452573	0.0310464	non-parametric	0.0249705	0.110651	-0.0856808	Hypomethylated in Whole_blood	SNCA;SNCA;SNCA;SNCA	TSS1500;5'UTR;TSS1500;TSS1500	Island	4	90758843
cg25583136	0.0152886	non-parametric	0.860794	0.940368	-0.0795735	Hypomethylated in Whole_blood	MS4A6E	Body	-	11	60104512
cg20802214	0.0197083	parametric, equal variance	0.880605	0.797655	0.0829493	Hypermethylated in Whole_blood	FBXL13;FBXL13	Body;Body	-	7	102613596
cg04436469	0.00486694	parametric, equal variance	0.332182	0.277534	0.0546485	Hypermethylated in Whole_blood	NKX6-2	Body	Island	10	134598496
cg24613644	0.027489	non-parametric	0.970011	0.918685	0.0513257	Hypermethylated in Whole_blood	PSD3;PSD3	3'UTR;3'UTR	-	8	18387969
cg02197826	0.0415011	parametric, equal variance	0.390564	0.338183	0.0523807	Hypermethylated in Whole_blood	EYA4;EYA4;EYA4;EYA4;EYA4	Body;Body;Body;Body;Body	-	6	133756679
cg04466549	0.0152886	non-parametric	0.13742	0.190384	-0.0529632	Hypomethylated in Whole_blood	-	-	S_Shore	8	23567747
cg17693122	0.0319649	parametric, equal variance	0.859416	0.808435	0.050981	Hypermethylated in Whole_blood	EDIL3;EDIL3	Body;Body	-	5	83492287
cg16814324	0.0355387	non-parametric	0.0203693	0.0867831	-0.0664138	Hypomethylated in Whole_blood	-	-	-	2	55360897
cg02277272	0.0130002	parametric, equal variance	0.897807	0.835641	0.0621659	Hypermethylated in Whole_blood	MIRLET7DHG;MIRLET7DHG	TSS1500;TSS1500	-	9	96968193
cg16266895	0.0355387	non-parametric	0.0346871	0.103224	-0.0685368	Hypomethylated in Whole_blood	UTP20;UTP20	5'UTR;1stExon	Island	12	101674004
cg10834218	0.0158217	parametric, equal variance	0.320044	0.262126	0.0579181	Hypermethylated in Whole_blood	-	-	-	20	8053963
cg10252992	0.0138761	parametric, equal variance	0.695986	0.629794	0.0661922	Hypermethylated in Whole_blood	-	-	-	13	79352156
cg23173581	0.0360929	parametric, equal variance	0.71451	0.656489	0.0580214	Hypermethylated in Whole_blood	-	-	-	2	50117117
cg00981832	0.0274181	parametric, equal variance	0.880444	0.783952	0.0964928	Hypermethylated in Whole_blood	SHTN1;SHTN1;SHTN1;SHTN1;SHTN1	Body;Body;Body;5'UTR;5'UTR	-	10	118719993
cg02500748	0.0211191	non-parametric	0.42686	0.303096	0.123763	Hypermethylated in Whole_blood	-	-	-	4	55011068
cg23705316	0.0422238	parametric, equal variance	0.88376	0.813622	0.0701384	Hypermethylated in Whole_blood	PSMB5;PSMB5;PSMB5;PSMB5;PSMB5;PSMB5	Body;Body;5'UTR;ExonBnd;ExonBnd;ExonBnd	-	14	23502879
cg08642696	0.0253852	parametric, equal variance	0.505301	0.557077	-0.051776	Hypomethylated in Whole_blood	-	-	-	3	14327253
cg17857094	0.00621111	non-parametric	0.780101	0.867323	-0.0872216	Hypomethylated in Whole_blood	DPCR1	TSS1500	-	6	30907280
cg23054119	0.0279206	parametric, equal variance	0.918255	0.864741	0.0535146	Hypermethylated in Whole_blood	-	-	-	1	233659267
cg22068473	0.0272136	non-parametric	0.031398	0.118443	-0.0870453	Hypomethylated in Whole_blood	DDIT4	TSS1500	Island	10	74033403
cg10274950	0.0401161	non-parametric	0.0166058	0.104682	-0.0880761	Hypomethylated in Whole_blood	ZNF500	TSS1500	N_Shore	16	4818572
cg21275702	0.0310464	non-parametric	0.019291	0.0785134	-0.0592223	Hypomethylated in Whole_blood	ZNF133;ZNF133	TSS200;TSS200	Island	20	18269109
cg24117572	0.0458549	parametric, equal variance	0.872266	0.812044	0.0602221	Hypermethylated in Whole_blood	-	-	-	18	32739412
cg07201319	0.0118092	parametric, equal variance	0.665733	0.614328	0.051405	Hypermethylated in Whole_blood	-	-	-	6	139909641
cg06794355	0.0437876	non-parametric	0.82006	0.882182	-0.0621222	Hypomethylated in Whole_blood	-	-	N_Shelf	1	17014799
cg11778270	0.0491452	parametric, equal variance	0.871955	0.80821	0.063745	Hypermethylated in Whole_blood	RPAP3;RPAP3;RPAP3	Body;Body;Body	-	12	48058688
cg16890935	0.047367	parametric, equal variance	0.492727	0.549418	-0.0566909	Hypomethylated in Whole_blood	PRDM5;PRDM5;PRDM5;PRDM5;PRDM5;PRDM5	ExonBnd;ExonBnd;ExonBnd;Body;Body;Body	-	4	121742336
cg08067349	0.0388518	parametric, equal variance	0.394992	0.344557	0.0504351	Hypermethylated in Whole_blood	GNPTAB	Body	-	12	102187313
cg06729803	0.0059281	parametric, equal variance	0.201712	0.148757	0.0529548	Hypermethylated in Whole_blood	CEACAM21	5'UTR	-	19	42070931
cg23212465	0.0343876	parametric, equal variance	0.433879	0.380963	0.0529164	Hypermethylated in Whole_blood	-	-	-	12	1626308
cg19999142	0.00878119	parametric, equal variance	0.134687	0.0710942	0.0635929	Hypermethylated in Whole_blood	-	-	-	4	177297691
cg13915063	0.0394819	parametric, equal variance	0.584489	0.660452	-0.0759631	Hypomethylated in Whole_blood	-	-	-	16	12740829
cg27297326	0.0223382	parametric, equal variance	0.59082	0.535741	0.0550793	Hypermethylated in Whole_blood	C2;C2	TSS1500;TSS1500	-	6	31894990
cg21196132	0.0357235	non-parametric	0.0639005	0.144714	-0.0808138	Hypomethylated in Whole_blood	CARD10	TSS200	Island	22	37915278
cg14542839	0.0180068	non-parametric	0.0952895	0.177595	-0.0823056	Hypomethylated in Whole_blood	PAMR1;PAMR1	1stExon;1stExon	N_Shore	11	35547074
cg16941529	0.0223812	non-parametric	0.976293	0.922178	0.054115	Hypermethylated in Whole_blood	-	-	-	17	2641258
cg27057408	0.0123728	parametric, equal variance	0.784242	0.727572	0.0566693	Hypermethylated in Whole_blood	TBPL2	Body	N_Shelf	14	55905105
cg09216153	0.0451279	parametric, equal variance	0.833688	0.773552	0.0601358	Hypermethylated in Whole_blood	-	-	-	6	48669676
cg12029408	0.0401161	non-parametric	0.966343	0.893174	0.0731691	Hypermethylated in Whole_blood	SBF1	Body	S_Shore	22	50893951
cg03698781	0.00158017	parametric, non-equal variance	0.365716	0.275479	0.0902363	Hypermethylated in Whole_blood	MIR552	TSS200	-	1	35135423
cg11829870	0.0242883	parametric, equal variance	0.686678	0.62639	0.0602884	Hypermethylated in Whole_blood	KLHDC7B;KLHDC7B	3'UTR;1stExon	S_Shore	22	50988451
cg00496984	0.00226987	parametric, equal variance	0.520672	0.463363	0.0573088	Hypermethylated in Whole_blood	DENND1A;DENND1A	Body;Body	-	9	126414650
cg17217490	0.0404727	non-parametric	0.0307324	0.102669	-0.0719369	Hypomethylated in Whole_blood	GATC;TRIAP1	1stExon;TSS200	Island	12	120884332
cg15104544	0.0152886	non-parametric	0.344684	0.394938	-0.0502532	Hypomethylated in Whole_blood	-	-	-	2	64277325
cg08222360	0.0204636	parametric, equal variance	0.655116	0.589699	0.0654175	Hypermethylated in Whole_blood	-	-	-	12	47710786
cg16685904	0.0286371	non-parametric	0.229757	0.179077	0.0506807	Hypermethylated in Whole_blood	ZNF224	TSS1500	N_Shore	19	44597887
cg00364704	0.00562268	parametric, equal variance	0.732645	0.789586	-0.0569403	Hypomethylated in Whole_blood	AMZ1;AMZ1	Body;Body	-	7	2750071
cg02747612	0.0105766	parametric, equal variance	0.89682	0.846811	0.0500089	Hypermethylated in Whole_blood	ZNF91	TSS1500	-	19	23578679
cg13718098	0.00133478	parametric, equal variance	0.187003	0.120565	0.066438	Hypermethylated in Whole_blood	USP22	Body	N_Shore	17	20944116
cg18669861	0.020967	parametric, equal variance	0.73913	0.797429	-0.0582988	Hypomethylated in Whole_blood	RFTN1	TSS1500	S_Shore	3	16555789
cg08084228	0.0372635	parametric, equal variance	0.623827	0.559248	0.0645792	Hypermethylated in Whole_blood	-	-	-	16	50700118
cg00352027	0.0331203	non-parametric	0.881101	0.822681	0.0584201	Hypermethylated in Whole_blood	AIFM2	TSS1500	S_Shore	10	71893159
cg00259046	0.0423154	parametric, equal variance	0.719033	0.649893	0.0691396	Hypermethylated in Whole_blood	LOC441601	TSS200	Island	11	50257771
cg19817673	0.00481741	parametric, equal variance	0.573155	0.628547	-0.0553919	Hypomethylated in Whole_blood	-	-	-	11	35269162
cg20879939	0.0194019	parametric, equal variance	0.890118	0.83638	0.0537386	Hypermethylated in Whole_blood	-	-	-	12	10961541
cg10336154	0.0249584	parametric, equal variance	0.577307	0.642532	-0.0652252	Hypomethylated in Whole_blood	-	-	-	9	36030377
cg04411403	0.00789496	parametric, equal variance	0.556348	0.492824	0.0635239	Hypermethylated in Whole_blood	-	-	S_Shelf	11	334334
cg24434118	0.0314041	non-parametric	0.0415477	0.101455	-0.0599075	Hypomethylated in Whole_blood	TP53INP1;TP53INP1;TP53INP1;TP53INP1	5'UTR;5'UTR;1stExon;1stExon	Island	8	95961556
cg26973564	0.0161963	parametric, equal variance	0.737055	0.787265	-0.0502093	Hypomethylated in Whole_blood	-	-	-	20	57739360
cg03689048	0.0331203	non-parametric	0.185472	0.250293	-0.0648202	Hypomethylated in Whole_blood	BAT3;BAT3;BAT3;BAT3	5'UTR;5'UTR;5'UTR;5'UTR	N_Shore	6	31619544
cg21227325	0.0196861	parametric, equal variance	0.588444	0.648792	-0.0603486	Hypomethylated in Whole_blood	PCSK5	Body	-	9	78776599
cg22803359	0.0186961	parametric, equal variance	0.586802	0.535238	0.0515641	Hypermethylated in Whole_blood	SLC2A12	Body	-	6	134341883
cg11794702	0.0151926	parametric, equal variance	0.379091	0.443581	-0.0644901	Hypomethylated in Whole_blood	-	-	-	7	47237118
cg03184141	0.0180068	non-parametric	0.0811284	0.151716	-0.0705881	Hypomethylated in Whole_blood	ACAN;ACAN;ACAN;ACAN	1stExon;1stExon;5'UTR;5'UTR	Island	15	89346989
cg24658778	0.0331203	non-parametric	0.478558	0.348296	0.130261	Hypermethylated in Whole_blood	SYNE1;SYNE1	Body;Body	-	6	152897280
cg19343912	0.0223812	non-parametric	0.976148	0.922754	0.0533947	Hypermethylated in Whole_blood	-	-	-	19	6378667
cg16661800	0.0019058	parametric, equal variance	0.727152	0.784712	-0.0575598	Hypomethylated in Whole_blood	ZC3H12D	5'UTR	-	6	149805292
cg23452289	0.0211191	non-parametric	0.341167	0.278224	0.0629425	Hypermethylated in Whole_blood	KCNIP4;KCNIP4	5'UTR;TSS200	-	4	21699426
cg24869272	0.026182	parametric, equal variance	0.440298	0.379993	0.0603049	Hypermethylated in Whole_blood	TSPAN4;TSPAN4;TSPAN4;TSPAN4;TSPAN4;TSPAN4;TSPAN4	5'UTR;5'UTR;5'UTR;5'UTR;5'UTR;5'UTR;5'UTR	Island	11	850296
cg22265303	0.0340445	parametric, equal variance	0.838411	0.891391	-0.0529805	Hypomethylated in Whole_blood	-	-	-	5	77596033
cg07317293	0.0437876	non-parametric	0.328998	0.386705	-0.0577077	Hypomethylated in Whole_blood	-	-	-	11	113517998
cg11731626	0.0240472	non-parametric	0.0354518	0.0861162	-0.0506644	Hypomethylated in Whole_blood	TCIRG1	TSS200	Island	11	67806363
cg08453903	0.0485747	parametric, equal variance	0.596833	0.653341	-0.0565088	Hypomethylated in Whole_blood	-	-	-	17	71688187
cg03372243	0.02614	parametric, equal variance	0.577282	0.630047	-0.0527646	Hypomethylated in Whole_blood	ZNF664-FAM101A	5'UTR	-	12	124718467
cg11507178	0.0240944	non-parametric	0.0866738	0.168111	-0.0814371	Hypomethylated in Whole_blood	BCL9L;BCL9L	1stExon;5'UTR	Island	11	118781515
cg23122642	0.0251705	parametric, equal variance	0.656543	0.547985	0.108557	Hypermethylated in Whole_blood	PAX8-AS1;PAX8-AS1;PAX8;PAX8;PAX8;PAX8	TSS1500;TSS1500;Body;Body;Body;Body	N_Shore	2	113992694
cg00843464	0.0210683	parametric, equal variance	0.7883	0.659215	0.129085	Hypermethylated in Whole_blood	-	-	-	4	178297405
cg07638797	0.000925777	parametric, equal variance	0.89671	0.814533	0.0821769	Hypermethylated in Whole_blood	DYRK1A;DYRK1A;DYRK1A;DYRK1A;DYRK1A;DYRK1A	TSS1500;5'UTR;5'UTR;TSS1500;1stExon;TSS1500	-	21	38792116
cg07412470	0.0198522	parametric, equal variance	0.489196	0.554076	-0.0648803	Hypomethylated in Whole_blood	-	-	-	7	128735362
cg07574216	0.0410267	parametric, equal variance	0.838595	0.78068	0.0579142	Hypermethylated in Whole_blood	TIPARP;LOC100287227	5'UTR;TSS1500	S_Shore	3	156394398
cg02625024	0.0288406	parametric, equal variance	0.560384	0.507188	0.0531963	Hypermethylated in Whole_blood	PEMT;PEMT;PEMT	Body;Body;Body	Island	17	17465361
cg00670031	0.038166	non-parametric	0.794	0.726639	0.0673618	Hypermethylated in Whole_blood	METTL3	TSS1500	S_Shore	14	21980058
cg14161821	0.0090573	non-parametric	0.436254	0.3849	0.0513549	Hypermethylated in Whole_blood	KDM4C;KDM4C;KDM4C;KDM4C	Body;Body;Body;Body	-	9	6955559
cg24849833	0.00309408	parametric, equal variance	0.393009	0.313978	0.0790308	Hypermethylated in Whole_blood	SYNJ1;SYNJ1;SYNJ1;SYNJ1	Body;Body;Body;Body	-	21	34055516
cg03680730	0.0129072	non-parametric	0.958904	0.899529	0.0593741	Hypermethylated in Whole_blood	FAM167B	TSS200	N_Shore	1	32712756
cg16700758	0.0331203	non-parametric	0.269956	0.327567	-0.0576114	Hypomethylated in Whole_blood	CCL2;CCL2	5'UTR;1stExon	-	17	32582359
cg00236576	0.038166	non-parametric	0.310527	0.361911	-0.0513835	Hypomethylated in Whole_blood	METRNL	Body	Island	17	81039406
cg24678148	0.0458229	non-parametric	0.960056	0.889767	0.0702886	Hypermethylated in Whole_blood	-	-	-	1	193227662
cg11582133	0.0403389	non-parametric	0.026195	0.0948341	-0.0686391	Hypomethylated in Whole_blood	LOC729082	Body	S_Shore	15	41576691
cg03515067	0.0118732	parametric, equal variance	0.90189	0.85032	0.05157	Hypermethylated in Whole_blood	-	-	S_Shore	16	34258127
cg15002347	0.0292159	parametric, equal variance	0.275531	0.223129	0.0524025	Hypermethylated in Whole_blood	-	-	-	1	186590321
cg25844133	0.038166	non-parametric	0.278775	0.199678	0.0790977	Hypermethylated in Whole_blood	-	-	-	17	21477738
cg14449963	0.0378741	non-parametric	0.0165917	0.0680701	-0.0514784	Hypomethylated in Whole_blood	MYOF;MYOF	TSS1500;TSS1500	-	10	95242283
cg12554413	0.0075281	non-parametric	0.879734	0.818596	0.0611374	Hypermethylated in Whole_blood	-	-	-	8	116207571
cg23936493	0.0473517	parametric, equal variance	0.913052	0.855877	0.0571755	Hypermethylated in Whole_blood	-	-	S_Shelf	12	76428779
cg18087023	0.0137451	non-parametric	0.956725	0.882634	0.074091	Hypermethylated in Whole_blood	SPRR2D	TSS1500	-	1	153014956
cg07668606	0.0246952	parametric, non-equal variance	0.584337	0.638439	-0.0541019	Hypomethylated in Whole_blood	-	-	-	2	57671683
cg12582957	0.0237962	non-parametric	0.973879	0.917077	0.0568023	Hypermethylated in Whole_blood	PTPRN2;PTPRN2;PTPRN2	Body;Body;Body	S_Shore	7	157648355
cg04013732	0.0310464	non-parametric	0.0316776	0.124272	-0.0925946	Hypomethylated in Whole_blood	ZSWIM3;ACOT8	TSS200;TSS200	-	20	44486068
cg12181459	0.038818	parametric, equal variance	0.175206	0.121417	0.0537888	Hypermethylated in Whole_blood	GATA3;GATA3	Body;Body	Island	10	8098328
cg11290601	0.0170979	parametric, equal variance	0.758642	0.813853	-0.0552107	Hypomethylated in Whole_blood	-	-	-	6	126935962
cg08813447	0.00100375	non-parametric	0.917558	0.863958	0.0535997	Hypermethylated in Whole_blood	BBS9;BBS9;BBS9;BBS9	Body;Body;Body;Body	-	7	33349871
cg20407834	0.0437876	non-parametric	0.894976	0.836519	0.0584561	Hypermethylated in Whole_blood	PTPRE	5'UTR	-	10	129797019
cg18388724	0.0240472	non-parametric	0.0324464	0.0854394	-0.052993	Hypomethylated in Whole_blood	SMAD3	Body	-	15	67413724
cg09509819	0.0161643	parametric, equal variance	0.345267	0.290054	0.0552129	Hypermethylated in Whole_blood	-	-	-	10	20912020
cg16072462	0.0181454	parametric, non-equal variance	0.405243	0.341208	0.0640353	Hypermethylated in Whole_blood	PF4	TSS200	Island	4	74847758
cg22037752	0.0426888	parametric, equal variance	0.622534	0.680642	-0.0581078	Hypomethylated in Whole_blood	MAML3	Body	N_Shelf	4	140777468
cg05216056	0.0244081	parametric, equal variance	0.533204	0.482329	0.0508749	Hypermethylated in Whole_blood	TRIM27	Body	N_Shelf	6	28887836
cg24875634	0.00544003	parametric, equal variance	0.284649	0.227947	0.0567022	Hypermethylated in Whole_blood	-	-	S_Shelf	14	75083434
cg09329097	0.0163322	parametric, equal variance	0.821837	0.746985	0.0748523	Hypermethylated in Whole_blood	PNPT1	Body	N_Shore	2	55919983
cg07322611	0.0115693	parametric, equal variance	0.656698	0.709606	-0.052908	Hypomethylated in Whole_blood	FOXP1;FOXP1;FOXP1;FOXP1;FOXP1	5'UTR;5'UTR;5'UTR;5'UTR;5'UTR	-	3	71503426
cg23898184	0.0225146	parametric, equal variance	0.562034	0.632759	-0.0707251	Hypomethylated in Whole_blood	-	-	-	1	192921219
cg21845400	0.0304452	parametric, equal variance	0.891116	0.835101	0.0560148	Hypermethylated in Whole_blood	-	-	-	4	160098011
cg21654640	0.0275407	non-parametric	0.95513	0.895178	0.059952	Hypermethylated in Whole_blood	TSSK4;TSSK4;TSSK4;TSSK4	TSS200;TSS200;1stExon;5'UTR	-	14	24674862
cg08771073	0.0183081	non-parametric	0.937391	0.88421	0.0531809	Hypermethylated in Whole_blood	BTRC;BTRC;BTRC	Body;Body;Body	-	10	103294348
cg03782157	0.0108492	non-parametric	0.0705517	0.13025	-0.0596988	Hypomethylated in Whole_blood	-	-	Island	16	54970302
cg08331124	0.028311	parametric, equal variance	0.736561	0.686309	0.050252	Hypermethylated in Whole_blood	MECOM;MECOM;MECOM;MECOM;MECOM;MECOM;MECOM	5'UTR;5'UTR;5'UTR;5'UTR;5'UTR;Body;Body	-	3	168851801
cg19438887	0.000396606	parametric, equal variance	0.204137	0.150596	0.0535419	Hypermethylated in Whole_blood	MESP1	Body	Island	15	90293408
cg20939322	0.00604676	parametric, equal variance	0.905263	0.854098	0.0511649	Hypermethylated in Whole_blood	FERMT2;FERMT2;FERMT2	Body;Body;Body	-	14	53342622
cg04437881	0.0437876	non-parametric	0.427792	0.376601	0.0511918	Hypermethylated in Whole_blood	-	-	-	17	2697740
cg05721230	0.0456781	non-parametric	0.0226997	0.083916	-0.0612162	Hypomethylated in Whole_blood	RPP40	TSS200	S_Shore	6	5004418
cg06318239	0.0405397	non-parametric	0.932353	0.857283	0.0750706	Hypermethylated in Whole_blood	TRPM8	Body	-	2	234921750
cg05808250	0.0454368	non-parametric	0.0298526	0.0970981	-0.0672455	Hypomethylated in Whole_blood	-	-	-	15	65187114
cg12013713	0.0286021	parametric, equal variance	0.699227	0.629926	0.0693011	Hypermethylated in Whole_blood	PARP12	Body	N_Shore	7	139760671
cg09797794	0.0437876	non-parametric	0.859181	0.744021	0.115161	Hypermethylated in Whole_blood	-	-	-	11	6922142
cg19371652	0.0313455	parametric, equal variance	0.211269	0.158183	0.0530861	Hypermethylated in Whole_blood	OAS2;OAS2;OAS2	TSS1500;TSS1500;TSS1500	-	12	113415883
cg08902139	0.0157958	non-parametric	0.96769	0.892951	0.074739	Hypermethylated in Whole_blood	-	-	-	20	18883264
cg08053829	0.0178586	parametric, equal variance	0.902892	0.85137	0.0515218	Hypermethylated in Whole_blood	ZNF638;ZNF638;ZNF638;ZNF638	Body;Body;Body;Body	-	2	71600299
cg01562349	0.0355387	non-parametric	0.0287011	0.0826584	-0.0539573	Hypomethylated in Whole_blood	GREB1L	5'UTR	Island	18	18822817
cg13686143	0.0256196	non-parametric	0.0305839	0.0942589	-0.063675	Hypomethylated in Whole_blood	ORC2L	5'UTR	Island	2	201828163
cg11973479	0.0313476	non-parametric	0.0238171	0.075509	-0.0516919	Hypomethylated in Whole_blood	-	-	Island	7	19152073
cg14499189	0.00610194	parametric, equal variance	0.798128	0.85515	-0.0570212	Hypomethylated in Whole_blood	PDE4D	5'UTR	-	5	59492401
cg10477345	0.0017352	parametric, equal variance	0.275211	0.219046	0.0561644	Hypermethylated in Whole_blood	-	-	S_Shore	2	223185561
cg16116735	0.000196135	parametric, equal variance	0.828107	0.766425	0.0616823	Hypermethylated in Whole_blood	SKIV2L2	Body	-	5	54623336
cg23003220	0.0123519	parametric, equal variance	0.784485	0.728405	0.0560796	Hypermethylated in Whole_blood	SLC37A1	5'UTR	-	21	43928228
cg26265339	0.0492941	parametric, equal variance	0.543631	0.468804	0.0748276	Hypermethylated in Whole_blood	-	-	-	8	23456290
cg21293813	0.0468049	parametric, equal variance	0.472978	0.532422	-0.0594434	Hypomethylated in Whole_blood	-	-	-	4	147065211
cg08725892	0.0142895	parametric, equal variance	0.682254	0.579731	0.102523	Hypermethylated in Whole_blood	MOG;MOG;MOG;MOG;MOG;MOG;MOG;MOG;MOG;MOG;MOG	Body;Body;Body;Body;Body;Body;Body;Body;Body;Body;Body	-	6	29629986
cg03793407	0.0403389	non-parametric	0.0367633	0.117932	-0.0811684	Hypomethylated in Whole_blood	SPRY4;SPRY4	TSS1500;TSS1500	N_Shore	5	141705077
cg04168168	0.0196739	parametric, equal variance	0.310291	0.245972	0.0643186	Hypermethylated in Whole_blood	-	-	-	11	115860944
cg10997922	0.0108492	non-parametric	0.0561247	0.107769	-0.0516442	Hypomethylated in Whole_blood	-	-	Island	18	55470506
cg21757266	0.0161898	parametric, equal variance	0.566361	0.513996	0.0523657	Hypermethylated in Whole_blood	FLT1	Body	-	13	28896815
cg07658637	0.00907634	parametric, equal variance	0.733756	0.785412	-0.0516554	Hypomethylated in Whole_blood	LOC101927619	Body	-	2	199236982
cg00502254	0.0408156	parametric, equal variance	0.714983	0.773627	-0.0586446	Hypomethylated in Whole_blood	TNFRSF8;TNFRSF8	Body;Body	-	1	12201600
cg22188885	0.00561248	parametric, equal variance	0.347063	0.278666	0.0683971	Hypermethylated in Whole_blood	-	-	-	17	38970159
cg25968664	0.0359689	parametric, equal variance	0.674917	0.603632	0.0712852	Hypermethylated in Whole_blood	-	-	-	8	113049519
cg14895591	0.0240944	non-parametric	0.0585817	0.142343	-0.0837612	Hypomethylated in Whole_blood	ASTN1;ASTN1;ASTN1	TSS200;TSS200;TSS200	S_Shore	1	177134087
cg12291409	0.0182075	parametric, equal variance	0.506527	0.560891	-0.0543639	Hypomethylated in Whole_blood	-	-	-	5	10198230
cg04662369	0.0239977	parametric, equal variance	0.412771	0.329318	0.0834532	Hypermethylated in Whole_blood	RPTOR;RPTOR	Body;Body	-	17	78754318
cg24440593	0.0403389	non-parametric	0.028087	0.0831354	-0.0550484	Hypomethylated in Whole_blood	C3orf57	TSS1500	Island	3	161090285
cg03327899	0.0240472	non-parametric	0.0410694	0.126096	-0.0850268	Hypomethylated in Whole_blood	EIF2AK3	Body	Island	2	88926246
cg04526449	0.0314041	non-parametric	0.943253	0.848827	0.0944267	Hypermethylated in Whole_blood	MAST2	Body	-	1	46471562
cg06258764	0.038166	non-parametric	0.407514	0.353989	0.0535251	Hypermethylated in Whole_blood	C10orf54;CDH23	3'UTR;Body	-	10	73510169
cg13366857	0.00719592	parametric, equal variance	0.402906	0.468308	-0.0654019	Hypomethylated in Whole_blood	GPC5	Body	-	13	92420235
cg00848594	0.0093668	parametric, equal variance	0.559907	0.508186	0.0517211	Hypermethylated in Whole_blood	C10orf25;ZNF22	3'UTR;TSS1500	N_Shore	10	45495782
cg09026253	0.0212703	parametric, equal variance	0.522976	0.442996	0.07998	Hypermethylated in Whole_blood	IFITM1	TSS1500	S_Shore	11	313267
cg10554264	0.0194026	parametric, equal variance	0.248723	0.198628	0.050095	Hypermethylated in Whole_blood	PTPRN2;PTPRN2;PTPRN2	Body;Body;Body	Island	7	158379348
cg16098287	0.024639	non-parametric	0.759003	0.823211	-0.0642082	Hypomethylated in Whole_blood	MTMR3;MTMR3;MTMR3	TSS1500;TSS1500;TSS1500	N_Shore	22	30277924
cg01440687	0.0344529	parametric, equal variance	0.552719	0.607605	-0.0548859	Hypomethylated in Whole_blood	-	-	-	14	43011017
cg09958776	0.027489	non-parametric	0.957315	0.892769	0.0645459	Hypermethylated in Whole_blood	ZNF24;ZNF24	TSS1500;TSS1500	S_Shore	18	32925302
cg20025389	0.022892	parametric, equal variance	0.862764	0.807238	0.0555262	Hypermethylated in Whole_blood	SNORD116-23	TSS1500	-	15	25335704
cg08761339	0.00672907	parametric, equal variance	0.904032	0.848787	0.0552448	Hypermethylated in Whole_blood	IFI27;IFI27;IFI27;IFI27;IFI27;IFI27;IFI27;IFI27;IFI27;IFI27	TSS1500;TSS200;TSS200;TSS200;TSS200;TSS200;TSS200;TSS200;TSS200;TSS200	-	14	94576947
cg08884562	0.0315417	parametric, equal variance	0.775501	0.717648	0.0578534	Hypermethylated in Whole_blood	-	-	-	11	80716598
cg14040868	0.0454368	non-parametric	0.0261538	0.112403	-0.0862495	Hypomethylated in Whole_blood	FMNL2	TSS200	Island	2	153191715
cg25126854	0.00798722	parametric, equal variance	0.901507	0.837213	0.064294	Hypermethylated in Whole_blood	MYST4	Body	-	10	76697566
cg13096724	0.0152886	non-parametric	0.0636286	0.122505	-0.0588764	Hypomethylated in Whole_blood	MYO18A;MYO18A	TSS200;TSS200	Island	17	27507606
cg23085662	0.0129072	non-parametric	0.185725	0.236456	-0.0507314	Hypomethylated in Whole_blood	-	-	Island	18	59000860
cg21437591	0.0243878	parametric, equal variance	0.909362	0.8585	0.0508621	Hypermethylated in Whole_blood	-	-	-	15	96991891
cg05483692	0.0386154	parametric, equal variance	0.745467	0.678143	0.0673231	Hypermethylated in Whole_blood	IQSEC3;IQSEC3	5'UTR;Body	S_Shore	12	216093
[truncated: 746 more rows]

## Sheet: Table 3
CpG	p-value	type	AVG_reference_group	AVG_target_group	delta	status	UCSC_RefGene_Name	UCSC_RefGene_Group	Relation_to_UCSC_CpG_Island	CHR	MAPINFO
[truncated: 4,477 more rows]

[truncated: 22 more sheets: Table 4, Table 5, Table 6, Table 7, Table 8, Table 9, Table 10, Table 11, Table 12, Table 13, Table 14, Table 15, Table 16, Table 17, Table 18, Table 19, Table 20, Table 21, Table 22, Table 23 …]
